# Supplementary material for: Jaccard index based similarity measure to compare transcription factor binding site models
Source: Algorithms Mol Biol. 2013 Sep 30;8:23. doi: 10.1186/1748-7188-8-23 (PMC3851813; doi:10.1186/1748-7188-8-23)
Supplement: Additional file 2 — Pairwise similarity matrix for high quality TFBS models of the HOCOMOCO collection. [file 1748-7188-8-23-S2.xlsx]

## Sheet: HOCOMOCO_sim-ty_mat-x_(AC_qual)
	AHR_si	AIRE_f2	ALX1_si	ANDR_do	AP2A_f2	AP2B_f1	AP2C_f1	ARI5B_f1	ARNT_f1	ATF1_si	ATF2+ATF4_f1	ATF3_f1	ATF5_si	ATF6A_si	BACH1_si	BATF_si	BCL6_f1	BHE40_f2	BMAL1_f1	CDX1_f1	CDX2_f1	CEBPA_do	CEBPB_f1	CEBPD_f1	CEBPE_f1	CEBPG_si	COE1_f2	COT1_f1	COT1_si	COT2_f1	COT2_f2	CREB1_f1	CREM_f1	CRX_si	CTCF_f2	CUX1_f1	DBP_si	DDIT3_f1	DLX3_do	E2F1_f2	E2F2_f1	E2F3_si	E2F4_do	E2F5_do	E2F6_f1	EGR1_f2	EGR2_si	EHF_si	ELF1_f1
AHR_si	1	0.000651825	0.000482834	0.00574479	0.00688299	0.000942009	0.0011916	0.00151195	0.245	0.00522458	0.00583216	0.00895665	0.000404854	0.0110089	0.00803913	0.00215443	0.000293676	0.0322581	0.0146903	0.000376648	0.000408048	0.00131245	0.00206895	0.00091078	0.00146097	0.000750096	0.000616129	0.00284723	0.00337342	0.00206993	0.00137968	0.00750763	0.00450501	0.00125421	0.00140491	0.000725644	0.000618969	0.003901	0.00161622	0.00434673	0.0145094	0.0064317	0.00326898	0.008	0.00350856	0.0305085	0.0204781	0.00116824	0.000424985
AIRE_f2	0.000651825	1	0.00749925	0.00224979	0.000862695	0.000582451	0.000842153	0.00937213	0.000447454	0.000759556	0.000819909	0.00106009	0.00314781	0.00179407	0.00162635	0.000969514	0.00504217	0.000627581	0.00172282	0.00624014	0.00559492	0.00250923	0.00186146	0.00223949	0.00516571	0.00299698	0.00190216	0.00194388	0.00561703	0.00562662	0.00333452	0.000908122	0.000742027	0.00550635	0.00140519	0.00389323	0.00149668	0.0023584	0.00232685	0.000613007	0.00161167	0.00112748	0.00130375	0.00115504	0.000685044	0.000459235	0.000596431	0.00320903	0.00246941
ALX1_si	0.000482834	0.00749925	1	0.00155856	0.00024116	0.000247102	0.00024116	0.00449348	0.00101429	0.0027636	0.00315809	0.0066283	0.00103649	0.000654118	0.00059943	0.0020682	0.00189569	0.00166945	0.000790605	0.00354581	0.00341396	0.012381	0.00660055	0.0113828	0.00581056	0.0082673	0.000256393	0.000502978	0.000522621	0.000551323	0.000618818	0.00114402	0.00416509	0.0226067	0.000374867	0.00404262	0.0218875	0.0106803	0.0770202	0.000445666	0.000726351	0.0005977	0.000501256	0.000929835	0.000254047	0.000252176	0.000236483	0.000885779	0.000452674
ANDR_do	0.00574479	0.00224979	0.00155856	1	0.000985006	0.00128971	0.000972635	0.00170863	0.00600429	0.00249696	0.00314863	0.00176691	0.00415579	0.00119546	0.00156099	0.00116674	0.00240837	0.0055743	0.00405201	0.00217469	0.000489989	0.0010661	0.00116048	0.000900138	0.000856309	0.00139394	0.00217919	0.00689683	0.00726312	0.00765951	0.00356751	0.00194962	0.000968211	0.00126049	0.00199988	0.00120962	0.00204722	0.000779522	0.00183503	0.00134948	0.00227409	0.00127448	0.00161684	0.000707934	0.00278341	0.00075807	0.0014743	0.00298105	0.00378133
AP2A_f2	0.00688299	0.000862695	0.00024116	0.000985006	1	0.158495	0.541176	0.000546754	0.00196464	0.00144578	0.00095511	0.000977517	0.00297109	0.00170449	0.00255423	0.00649271	0.000614579	0.00095511	0.000929302	0.000243063	0.000243063	0.00494751	0.00516351	0.00253226	0.00107148	0.00197201	0.0893877	0.0032991	0.002457	0.00215157	0.00231083	0.00196464	0.00218925	0.00177139	0.01092	0.00106068	0.000515042	0.0015994	0.000663207	0.00270351	0.00371624	0.00174956	0.00268508	0.00198996	0.00421255	0.00556311	0.00390695	0.00132174	0.00186504
AP2B_f1	0.000942009	0.000582451	0.000247102	0.00128971	0.158495	1	0.137738	0.000475565	0.00101317	0.000945453	0.000588591	0.00126766	0.00180557	0.00111599	0.00108627	0.00081725	0.000749602	0.000968127	0.00120761	0.000493961	0.000319486	0.000697339	0.000647515	0.000317293	0.000489186	0.00066628	0.0258912	0.00612469	0.00253678	0.00191063	0.00964765	0.0011895	0.00155631	0.00197363	0.0212937	0.00107123	0.000273921	0.00158995	0.000622258	0.00320175	0.00323787	0.00648508	0.00284937	0.00184103	0.00678451	0.0142912	0.00571355	0.000740659	0.0033504
AP2C_f1	0.0011916	0.000842153	0.00024116	0.000972635	0.541176	0.137738	1	0.00052469	0.00103604	0.00174751	0.00119417	0.00112375	0.00431988	0.00126096	0.00076716	0.00403275	0.000613081	0.000901897	0.00103128	0.000243063	0.000243063	0.00512944	0.00485467	0.00192818	0.00103008	0.00217086	0.0774374	0.00242552	0.00227231	0.00246611	0.00263837	0.00112719	0.00243309	0.00180366	0.00783667	0.00126063	0.000605987	0.00167772	0.000696215	0.00305964	0.00420185	0.00350526	0.00217268	0.00218595	0.00336721	0.00662088	0.00218662	0.00199898	0.00247805
ARI5B_f1	0.00151195	0.00937213	0.00449348	0.00170863	0.000546754	0.000475565	0.00052469	1	0.000727419	0.00112001	0.00111853	0.0013892	0.000971617	0.00110196	0.001336	0.00140814	0.00314374	0.000537338	0.000544121	0.00553629	0.00318056	0.00626301	0.00599449	0.0052527	0.0053416	0.00690732	0.000500008	0.000777983	0.000872049	0.00100704	0.00063595	0.00125137	0.000660381	0.00192476	0.000800519	0.00470472	0.00652799	0.0147807	0.00071862	0.000622077	0.000688888	0.00134399	0.000632837	0.00124829	0.000544038	0.000893494	0.00106372	0.00300954	0.000593977
ARNT_f1	0.245	0.000447454	0.00101429	0.00600429	0.00196464	0.00101317	0.00103604	0.000727419	1	0.00597015	0.00790514	0.00756167	0.000662449	0.0220289	0.00257368	0.00191181	0.000333121	0.225962	0.114781	0.00303337	0.00608519	0.00095337	0.00144433	0.000618429	0.00170662	0.000891485	0.000368955	0.00240304	0.002768	0.00174938	0.0013483	0.00634035	0.00451128	0.00106045	0.00166446	0.000564148	0.000530144	0.00524928	0.00113678	0.00121906	0.0035551	0.00504652	0.00217139	0.00560268	0.00205174	0.0109272	0.00287301	0.00872283	0.000800716
ATF1_si	0.00522458	0.000759556	0.0027636	0.00249696	0.00144578	0.000945453	0.00174751	0.00112001	0.00597015	1	0.374339	0.216216	0.00269461	0.117199	0.00204418	0.00217657	0.000419008	0.0089598	0.0183337	0.00173396	0.00198216	0.000627216	0.0079602	0.00684095	0.00574564	0.00175179	0.00101665	0.00527053	0.00797607	0.0107004	0.00602012	0.396409	0.354336	0.000338819	0.00223516	0.00114966	0.00515844	0.000556325	0.00115931	0.000439238	0.0014918	0.000527405	0.00328598	0.00220426	0.000786449	0.00182514	0.00141892	0.000798898	0.000980891
ATF2+ATF4_f1	0.00583216	0.000819909	0.00315809	0.00314863	0.00095511	0.000588591	0.00119417	0.00111853	0.00790514	0.374339	1	0.305	0.00269099	0.072183	0.00216536	0.0014894	0.000452998	0.00913263	0.0115779	0.0041841	0.00492611	0.00969932	0.0271357	0.0287058	0.0157471	0.0103588	0.000768945	0.00616446	0.00890208	0.0125604	0.00613837	0.440678	0.232795	0.00120709	0.00182355	0.00122551	0.0253353	0.00061731	0.00194198	0.000330619	0.000615536	0.000374392	0.00265694	0.0014556	0.000275829	0.000595849	0.000492513	0.00157748	0.00183441
ATF3_f1	0.00895665	0.00106009	0.0066283	0.00176691	0.000977517	0.00126766	0.00112375	0.0013892	0.00756167	0.216216	0.305	1	0.00148196	0.0538329	0.0229956	0.0333333	0.000857204	0.0129776	0.0165804	0.00395257	0.00271404	0.0196657	0.0335025	0.0267791	0.00716889	0.0121481	0.00174556	0.00292055	0.0029615	0.00288184	0.00438896	0.343915	0.13089	0.00135773	0.00262231	0.00153397	0.0259481	0.00362266	0.00197949	0.000310158	0.000927242	0.000438569	0.00273496	0.00170524	0.00038083	0.00256767	0.00188336	0.00121079	0.00147275
ATF5_si	0.000404854	0.00314781	0.00103649	0.00415579	0.00297109	0.00180557	0.00431988	0.000971617	0.000662449	0.00269461	0.00269099	0.00148196	1	0.00293098	0.00102094	0.00147976	0.00301466	0.00031803	0.00298233	0.00634731	0.00130635	0.00169419	0.00164167	0.00190199	0.00122646	0.00149175	0.00737127	0.00369181	0.00215397	0.00282573	0.00299917	0.00278692	0.00275904	0.00210829	0.0024462	0.000818059	0.00274706	0.00154779	0.00082548	0.00107057	0.00234533	0.000593218	0.0010976	0.00151324	0.00288629	0.000789092	0.00245922	0.0114971	0.0233678
ATF6A_si	0.0110089	0.00179407	0.000654118	0.00119546	0.00170449	0.00111599	0.00126096	0.00110196	0.0220289	0.117199	0.072183	0.0538329	0.00293098	1	0.00280313	0.000873243	0.00165818	0.0266321	0.0415897	0.000516178	0.000357293	0.00145531	0.00227105	0.00118971	0.000873983	0.000742721	0.00119778	0.0019509	0.00504112	0.00551462	0.00386779	0.108365	0.0845117	0.000688418	0.00248611	0.000771575	0.000624956	0.000842491	0.000462496	0.00165808	0.00156446	0.00159954	0.00167989	0.000814968	0.0015127	0.0096697	0.00797388	0.000722593	0.000673286
BACH1_si	0.00803913	0.00162635	0.00059943	0.00156099	0.00255423	0.00108627	0.00076716	0.001336	0.00257368	0.00204418	0.00216536	0.0229956	0.00102094	0.00280313	1	0.0687631	0.000871233	0.00761428	0.0089459	0.00114051	0.000850301	0.00122133	0.00217071	0.00214191	0.00140673	0.0015128	0.0015232	0.00245737	0.00214616	0.00209501	0.00247604	0.00774826	0.00168059	0.00102674	0.00218945	0.00143298	0.00121785	0.000797828	0.00105891	0.00118089	0.00292017	0.00124396	0.00102345	0.00129753	0.00116527	0.00150155	0.00191527	0.000673202	0.00119434
BATF_si	0.00215443	0.000969514	0.0020682	0.00116674	0.00649271	0.00081725	0.00403275	0.00140814	0.00191181	0.00217657	0.0014894	0.0333333	0.00147976	0.000873243	0.0687631	1	0.000924938	0.00389474	0.0102439	0.00214737	0.00173913	0.00542139	0.00376034	0.0039438	0.00480651	0.00387365	0.00254095	0.00168791	0.00114797	0.00139309	0.00335296	0.00114699	0.00300158	0.00528541	0.000803434	0.00112833	0.00247893	0.000509511	0.00556881	0.000370575	0.00106898	0.000273411	0.000320251	0.000328647	0.000252633	0.000298231	0.000325992	0.000762244	0.000703707
BCL6_f1	0.000293676	0.00504217	0.00189569	0.00240837	0.000614579	0.000749602	0.000613081	0.00314374	0.000333121	0.000419008	0.000452998	0.000857204	0.00301466	0.00165818	0.000871233	0.000924938	1	0.000660011	0.00100869	0.00118128	0.00153128	0.00105408	0.000596583	0.000763447	0.00363645	0.00186248	0.00246372	0.00151293	0.00180352	0.00149855	0.000820333	0.00033888	0.000723643	0.00170165	0.00116282	0.000612191	0.0007635	0.00256087	0.00161093	0.000667866	0.000410164	0.00236052	0.000802926	0.000784614	0.000705055	0.000324885	0.000523479	0.00804198	0.00937875
BHE40_f2	0.0322581	0.000627581	0.00166945	0.0055743	0.00095511	0.000968127	0.000901897	0.000537338	0.225962	0.0089598	0.00913263	0.0129776	0.00031803	0.0266321	0.00761428	0.00389474	0.000660011	1	0.154384	0.000464562	0.000315328	0.00115332	0.00204137	0.00121931	0.0015152	0.000727251	0.00320319	0.00402966	0.00508857	0.00355731	0.00176681	0.0121872	0.00733496	0.0015456	0.0034707	0.00069101	0.00120441	0.00372915	0.000921034	0.00148952	0.00123472	0.00174956	0.000886494	0.00183536	0.000820219	0.00308299	0.00148773	0.000414545	0.00036044
BMAL1_f1	0.0146903	0.00172282	0.000790605	0.00405201	0.000929302	0.00120761	0.00103128	0.000544121	0.114781	0.0183337	0.0115779	0.0165804	0.00298233	0.0415897	0.0089459	0.0102439	0.00100869	0.154384	1	0.000710148	0.000789567	0.00083345	0.00169003	0.00123659	0.00131671	0.00144005	0.00142504	0.00662992	0.00732186	0.00727526	0.00767042	0.0119122	0.0159111	0.000728027	0.0020534	0.000594688	0.00112271	0.00122583	0.000563728	0.00153102	0.00151032	0.00176013	0.00177622	0.000883436	0.00116885	0.00436739	0.00240089	0.00117694	0.000694604
CDX1_f1	0.000376648	0.00624014	0.00354581	0.00217469	0.000243063	0.000493961	0.000243063	0.00553629	0.00303337	0.00173396	0.0041841	0.00395257	0.00634731	0.000516178	0.00114051	0.00214737	0.00118128	0.000464562	0.000710148	1	0.265306	0.00520963	0.00226872	0.00247831	0.00341567	0.0028182	0.000318024	0.00114689	0.00265319	0.00156495	0.00146394	0.00137222	0.00429104	0.000529942	0.000409893	0.0243854	0.00746315	0.0011156	0.00480236	0.00109965	0.000707965	0.000566306	0.00115394	0.000514078	0.000606066	0.000703719	0.000594945	0.0106242	0.000317778
CDX2_f1	0.000408048	0.00559492	0.00341396	0.000489989	0.000243063	0.000319486	0.000243063	0.00318056	0.00608519	0.00198216	0.00492611	0.00271404	0.00130635	0.000357293	0.000850301	0.00173913	0.00153128	0.000315328	0.000789567	0.265306	1	0.00221058	0.00156652	0.00225224	0.00338069	0.00182827	0.000240655	0.00078236	0.00110379	0.00115022	0.000508594	0.0022733	0.00215659	0.000397404	0.000410991	0.00389284	0.00676861	0.00118828	0.00270337	0.000729927	0.000403192	0.000441352	0.000527809	0.000708607	0.000360891	0.000403133	0.000365505	0.0170727	0.00043945
CEBPA_do	0.00131245	0.00250923	0.012381	0.0010661	0.00494751	0.000697339	0.00512944	0.00626301	0.00095337	0.000627216	0.00969932	0.0196657	0.00169419	0.00145531	0.00122133	0.00542139	0.00105408	0.00115332	0.00083345	0.00520963	0.00221058	1	0.588419	0.445222	0.150153	0.306635	0.00380529	0.00209049	0.00123548	0.00107857	0.00213842	0.00896414	0.0011469	0.0038359	0.00114232	0.0026992	0.196731	0.0353589	0.0196706	0.00052493	0.000403091	0.000314138	0.000419649	0.000671182	0.000267574	0.000401098	0.00054616	0.000767726	0.000738007
CEBPB_f1	0.00206895	0.00186146	0.00660055	0.00116048	0.00516351	0.000647515	0.00485467	0.00599449	0.00144433	0.0079602	0.0271357	0.0335025	0.00164167	0.00227105	0.00217071	0.00376034	0.000596583	0.00204137	0.00169003	0.00226872	0.00156652	0.588419	1	0.5	0.147525	0.277805	0.00231099	0.00227098	0.00159806	0.00128638	0.00158424	0.0247423	0.00274657	0.00306499	0.00239115	0.00176506	0.199046	0.0169026	0.0124881	0.00254548	0.00101112	0.000384369	0.00149105	0.00255372	0.00028068	0.000643508	0.000819084	0.000932173	0.000642505
CEBPD_f1	0.00091078	0.00223949	0.0113828	0.000900138	0.00253226	0.000317293	0.00192818	0.0052527	0.000618429	0.00684095	0.0287058	0.0267791	0.00190199	0.00118971	0.00214191	0.0039438	0.000763447	0.00121931	0.00123659	0.00247831	0.00225224	0.445222	0.5	1	0.145803	0.266669	0.00115191	0.00235766	0.00168508	0.00143619	0.00171109	0.0253485	0.00522916	0.00487376	0.00252515	0.00246602	0.16851	0.0210845	0.0155337	0.00308588	0.000838379	0.000353401	0.00166633	0.00128433	0.000323389	0.000573017	0.000790789	0.00103641	0.000932824
CEBPE_f1	0.00146097	0.00516571	0.00581056	0.000856309	0.00107148	0.000489186	0.00103008	0.0053416	0.00170662	0.00574564	0.0157471	0.00716889	0.00122646	0.000873983	0.00140673	0.00480651	0.00363645	0.0015152	0.00131671	0.00341567	0.00338069	0.150153	0.147525	0.145803	1	0.165815	0.00188565	0.00102096	0.00106311	0.000905976	0.00103211	0.0118088	0.00251333	0.00116822	0.00479435	0.00167697	0.0730318	0.0261432	0.0182641	0.00241793	0.00470273	0.00122746	0.00263212	0.00370586	0.00046314	0.000556409	0.000416385	0.00129109	0.00136369
CEBPG_si	0.000750096	0.00299698	0.0082673	0.00139394	0.00197201	0.00066628	0.00217086	0.00690732	0.000891485	0.00175179	0.0103588	0.0121481	0.00149175	0.000742721	0.0015128	0.00387365	0.00186248	0.000727251	0.00144005	0.0028182	0.00182827	0.306635	0.277805	0.266669	0.165815	1	0.00150049	0.000966958	0.00116018	0.00102978	0.00118965	0.0068185	0.0010885	0.00658663	0.00249106	0.00258965	0.125602	0.0310895	0.010622	0.000564667	0.000414973	0.000530164	0.000738014	0.0011073	0.000497274	0.000342181	0.000326036	0.00067138	0.000686906
COE1_f2	0.000616129	0.00190216	0.000256393	0.00217919	0.0893877	0.0258912	0.0774374	0.000500008	0.000368955	0.00101665	0.000768945	0.00174556	0.00737127	0.00119778	0.0015232	0.00254095	0.00246372	0.00320319	0.00142504	0.000318024	0.000240655	0.00380529	0.00231099	0.00115191	0.00188565	0.00150049	1	0.00194748	0.00472784	0.00520041	0.00201658	0.00107088	0.00181187	0.00211617	0.0190867	0.000980779	0.000465821	0.0020581	0.000471313	0.00125602	0.00181375	0.000409927	0.00126457	0.000671759	0.00245788	0.0042731	0.00254944	0.000447231	0.00114512
COT1_f1	0.00284723	0.00194388	0.000502978	0.00689683	0.0032991	0.00612469	0.00242552	0.000777983	0.00240304	0.00527053	0.00616446	0.00292055	0.00369181	0.0019509	0.00245737	0.00168791	0.00151293	0.00402966	0.00662992	0.00114689	0.00078236	0.00209049	0.00227098	0.00235766	0.00102096	0.000966958	0.00194748	1	0.323256	0.274326	0.165083	0.00416533	0.00456911	0.00122197	0.00523142	0.00101616	0.000848855	0.00116815	0.000765543	0.00171883	0.00053763	0.00088249	0.00163159	0.00353899	0.000923401	0.00076853	0.000911831	0.000917049	0.00140419
COT1_si	0.00337342	0.00561703	0.000522621	0.00726312	0.002457	0.00253678	0.00227231	0.000872049	0.002768	0.00797607	0.00890208	0.0029615	0.00215397	0.00504112	0.00214616	0.00114797	0.00180352	0.00508857	0.00732186	0.00265319	0.00110379	0.00123548	0.00159806	0.00168508	0.00106311	0.00116018	0.00472784	0.323256	1	0.522388	0.0717837	0.00404858	0.00627668	0.000571367	0.00831414	0.0010046	0.00105646	0.00110219	0.000871048	0.00166574	0.000449193	0.00089113	0.00143138	0.00319666	0.000937088	0.000525348	0.000529827	0.00109971	0.000725594
COT2_f1	0.00206993	0.00562662	0.000551323	0.00765951	0.00215157	0.00191063	0.00246611	0.00100704	0.00174938	0.0107004	0.0125604	0.00288184	0.00282573	0.00551462	0.00209501	0.00139309	0.00149855	0.00355731	0.00727526	0.00156495	0.00115022	0.00107857	0.00128638	0.00143619	0.000905976	0.00102978	0.00520041	0.274326	0.522388	1	0.0779501	0.00990099	0.0116636	0.00067561	0.00791426	0.000853614	0.000733669	0.000795449	0.00135859	0.00138075	0.000429428	0.000766633	0.00115733	0.00239699	0.00101065	0.000497308	0.00050643	0.000861186	0.000797908
COT2_f2	0.00137968	0.00333452	0.000618818	0.00356751	0.00231083	0.00964765	0.00263837	0.00063595	0.0013483	0.00602012	0.00613837	0.00438896	0.00299917	0.00386779	0.00247604	0.00335296	0.000820333	0.00176681	0.00767042	0.00146394	0.000508594	0.00213842	0.00158424	0.00171109	0.00103211	0.00118965	0.00201658	0.165083	0.0717837	0.0779501	1	0.00436377	0.00707097	0.00270863	0.00504544	0.000982335	0.000692832	0.00263312	0.000959426	0.00146701	0.00116527	0.000601859	0.000904838	0.00258344	0.00160243	0.000998318	0.000948362	0.0014488	0.00119942
CREB1_f1	0.00750763	0.000908122	0.00114402	0.00194962	0.00196464	0.0011895	0.00112719	0.00125137	0.00634035	0.396409	0.440678	0.343915	0.00278692	0.108365	0.00774826	0.00114699	0.00033888	0.0121872	0.0119122	0.00137222	0.0022733	0.00896414	0.0247423	0.0253485	0.0118088	0.0068185	0.00107088	0.00416533	0.00404858	0.00990099	0.00436377	1	0.218237	0.000360134	0.00292314	0.00108989	0.00955254	0.000544951	0.000916127	0.000443659	0.00139364	0.000517625	0.00431742	0.00550826	0.000307996	0.00331373	0.00241702	0.000890601	0.000785985
CREM_f1	0.00450501	0.000742027	0.00416509	0.000968211	0.00218925	0.00155631	0.00243309	0.000660381	0.00451128	0.354336	0.232795	0.13089	0.00275904	0.0845117	0.00168059	0.00300158	0.000723643	0.00733496	0.0159111	0.00429104	0.00215659	0.0011469	0.00274657	0.00522916	0.00251333	0.0010885	0.00181187	0.00456911	0.00627668	0.0116636	0.00707097	0.218237	1	0.000775504	0.00377254	0.00234274	0.00595238	0.00111061	0.00147365	0.000585796	0.00105007	0.000440838	0.00235241	0.00159354	0.000835352	0.000631803	0.000592147	0.0010046	0.000730528
CRX_si	0.00125421	0.00550635	0.0226067	0.00126049	0.00177139	0.00197363	0.00180366	0.00192476	0.00106045	0.000338819	0.00120709	0.00135773	0.00210829	0.000688418	0.00102674	0.00528541	0.00170165	0.0015456	0.000728027	0.000529942	0.000397404	0.0038359	0.00306499	0.00487376	0.00116822	0.00658663	0.00211617	0.00122197	0.000571367	0.00067561	0.00270863	0.000360134	0.000775504	1	0.00048211	0.0056624	0.00513377	0.00101428	0.00621118	0.000595596	0.000865109	0.000638442	0.000464729	0.000425128	0.000588518	0.000911735	0.00142438	0.00165313	0.000890825
CTCF_f2	0.00140491	0.00140519	0.000374867	0.00199988	0.01092	0.0212937	0.00783667	0.000800519	0.00166446	0.00223516	0.00182355	0.00262231	0.0024462	0.00248611	0.00218945	0.000803434	0.00116282	0.0034707	0.0020534	0.000409893	0.000410991	0.00114232	0.00239115	0.00252515	0.00479435	0.00249106	0.0190867	0.00523142	0.00831414	0.00791426	0.00504544	0.00292314	0.00377254	0.00048211	1	0.00108503	0.000531358	0.00250034	0.000719969	0.0144664	0.00543756	0.0031467	0.00879971	0.0047719	0.00691093	0.0179514	0.0167649	0.002207	0.00312439
CUX1_f1	0.000725644	0.00389323	0.00404262	0.00120962	0.00106068	0.00107123	0.00126063	0.00470472	0.000564148	0.00114966	0.00122551	0.00153397	0.000818059	0.000771575	0.00143298	0.00112833	0.000612191	0.00069101	0.000594688	0.0243854	0.00389284	0.0026992	0.00176506	0.00246602	0.00167697	0.00258965	0.000980779	0.00101616	0.0010046	0.000853614	0.000982335	0.00108989	0.00234274	0.0056624	0.00108503	1	0.000693161	0.00134479	0.00812329	0.000906722	0.00432293	0.000959987	0.00133369	0.000718729	0.000766975	0.00087877	0.000893069	0.000917624	0.000702831
DBP_si	0.000618969	0.00149668	0.0218875	0.00204722	0.000515042	0.000273921	0.000605987	0.00652799	0.000530144	0.00515844	0.0253353	0.0259481	0.00274706	0.000624956	0.00121785	0.00247893	0.0007635	0.00120441	0.00112271	0.00746315	0.00676861	0.196731	0.199046	0.16851	0.0730318	0.125602	0.000465821	0.000848855	0.00105646	0.000733669	0.000692832	0.00955254	0.00595238	0.00513377	0.000531358	0.000693161	1	0.0244337	0.00987737	0.00042949	0.000246933	0.000289112	0.00033314	0.000275973	0.000292776	0.000389009	0.000305392	0.000990839	0.000534434
DDIT3_f1	0.003901	0.0023584	0.0106803	0.000779522	0.0015994	0.00158995	0.00167772	0.0147807	0.00524928	0.000556325	0.00061731	0.00362266	0.00154779	0.000842491	0.000797828	0.000509511	0.00256087	0.00372915	0.00122583	0.0011156	0.00118828	0.0353589	0.0169026	0.0210845	0.0261432	0.0310895	0.0020581	0.00116815	0.00110219	0.000795449	0.00263312	0.000544951	0.00111061	0.00101428	0.00250034	0.00134479	0.0244337	1	0.017656	0.000769338	0.00436236	0.00143609	0.00123614	0.0012934	0.00107868	0.00122044	0.00180465	0.00109396	0.00106282
DLX3_do	0.00161622	0.00232685	0.0770202	0.00183503	0.000663207	0.000622258	0.000696215	0.00071862	0.00113678	0.00115931	0.00194198	0.00197949	0.00082548	0.000462496	0.00105891	0.00556881	0.00161093	0.000921034	0.000563728	0.00480236	0.00270337	0.0196706	0.0124881	0.0155337	0.0182641	0.010622	0.000471313	0.000765543	0.000871048	0.00135859	0.000959426	0.000916127	0.00147365	0.00621118	0.000719969	0.00812329	0.00987737	0.017656	1	0.00188325	0.00103916	0.000702214	0.00124181	0.00123168	0.000768345	0.000441488	0.000415239	0.00316277	0.00160474
E2F1_f2	0.00434673	0.000613007	0.000445666	0.00134948	0.00270351	0.00320175	0.00305964	0.000622077	0.00121906	0.000439238	0.000330619	0.000310158	0.00107057	0.00165808	0.00118089	0.000370575	0.000667866	0.00148952	0.00153102	0.00109965	0.000729927	0.00052493	0.00254548	0.00308588	0.00241793	0.000564667	0.00125602	0.00171883	0.00166574	0.00138075	0.00146701	0.000443659	0.000585796	0.000595596	0.0144664	0.000906722	0.00042949	0.000769338	0.00188325	1	0.147958	0.0872477	0.457313	0.139261	0.27444	0.0164531	0.0209158	0.0104638	0.00870184
E2F2_f1	0.0145094	0.00161167	0.000726351	0.00227409	0.00371624	0.00323787	0.00420185	0.000688888	0.0035551	0.0014918	0.000615536	0.000927242	0.00234533	0.00156446	0.00292017	0.00106898	0.000410164	0.00123472	0.00151032	0.000707965	0.000403192	0.000403091	0.00101112	0.000838379	0.00470273	0.000414973	0.00181375	0.00053763	0.000449193	0.000429428	0.00116527	0.00139364	0.00105007	0.000865109	0.00543756	0.00432293	0.000246933	0.00436236	0.00103916	0.147958	1	0.174334	0.165159	0.204819	0.0668821	0.0138018	0.0101008	0.0019071	0.00430271
E2F3_si	0.0064317	0.00112748	0.0005977	0.00127448	0.00174956	0.00648508	0.00350526	0.00134399	0.00504652	0.000527405	0.000374392	0.000438569	0.000593218	0.00159954	0.00124396	0.000273411	0.00236052	0.00174956	0.00176013	0.000566306	0.000441352	0.000314138	0.000384369	0.000353401	0.00122746	0.000530164	0.000409927	0.00088249	0.00089113	0.000766633	0.000601859	0.000517625	0.000440838	0.000638442	0.0031467	0.000959987	0.000289112	0.00143609	0.000702214	0.0872477	0.174334	1	0.105649	0.299078	0.0366459	0.00921243	0.00504826	0.000933185	0.00539707
E2F4_do	0.00326898	0.00130375	0.000501256	0.00161684	0.00268508	0.00284937	0.00217268	0.000632837	0.00217139	0.00328598	0.00265694	0.00273496	0.0010976	0.00167989	0.00102345	0.000320251	0.000802926	0.000886494	0.00177622	0.00115394	0.000527809	0.000419649	0.00149105	0.00166633	0.00263212	0.000738014	0.00126457	0.00163159	0.00143138	0.00115733	0.000904838	0.00431742	0.00235241	0.000464729	0.00879971	0.00133369	0.00033314	0.00123614	0.00124181	0.457313	0.165159	0.105649	1	0.177117	0.262573	0.0126969	0.0161625	0.0103965	0.0103089
E2F5_do	0.008	0.00115504	0.000929835	0.000707934	0.00198996	0.00184103	0.00218595	0.00124829	0.00560268	0.00220426	0.0014556	0.00170524	0.00151324	0.000814968	0.00129753	0.000328647	0.000784614	0.00183536	0.000883436	0.000514078	0.000708607	0.000671182	0.00255372	0.00128433	0.00370586	0.0011073	0.000671759	0.00353899	0.00319666	0.00239699	0.00258344	0.00550826	0.00159354	0.000425128	0.0047719	0.000718729	0.000275973	0.0012934	0.00123168	0.139261	0.204819	0.299078	0.177117	1	0.038097	0.00397566	0.00280511	0.00112731	0.00155251
E2F6_f1	0.00350856	0.000685044	0.000254047	0.00278341	0.00421255	0.00678451	0.00336721	0.000544038	0.00205174	0.000786449	0.000275829	0.00038083	0.00288629	0.0015127	0.00116527	0.000252633	0.000705055	0.000820219	0.00116885	0.000606066	0.000360891	0.000267574	0.00028068	0.000323389	0.00046314	0.000497274	0.00245788	0.000923401	0.000937088	0.00101065	0.00160243	0.000307996	0.000835352	0.000588518	0.00691093	0.000766975	0.000292776	0.00107868	0.000768345	0.27444	0.0668821	0.0366459	0.262573	0.038097	1	0.0334216	0.0197189	0.0217934	0.0237363
EGR1_f2	0.0305085	0.000459235	0.000252176	0.00075807	0.00556311	0.0142912	0.00662088	0.000893494	0.0109272	0.00182514	0.000595849	0.00256767	0.000789092	0.0096697	0.00150155	0.000298231	0.000324885	0.00308299	0.00436739	0.000703719	0.000403133	0.000401098	0.000643508	0.000573017	0.000556409	0.000342181	0.0042731	0.00076853	0.000525348	0.000497308	0.000998318	0.00331373	0.000631803	0.000911735	0.0179514	0.00087877	0.000389009	0.00122044	0.000441488	0.0164531	0.0138018	0.00921243	0.0126969	0.00397566	0.0334216	1	0.353857	0.000510809	0.00270904
EGR2_si	0.0204781	0.000596431	0.000236483	0.0014743	0.00390695	0.00571355	0.00218662	0.00106372	0.00287301	0.00141892	0.000492513	0.00188336	0.00245922	0.00797388	0.00191527	0.000325992	0.000523479	0.00148773	0.00240089	0.000594945	0.000365505	0.00054616	0.000819084	0.000790789	0.000416385	0.000326036	0.00254944	0.000911831	0.000529827	0.00050643	0.000948362	0.00241702	0.000592147	0.00142438	0.0167649	0.000893069	0.000305392	0.00180465	0.000415239	0.0209158	0.0101008	0.00504826	0.0161625	0.00280511	0.0197189	0.353857	1	0.00057405	0.00267803
EHF_si	0.00116824	0.00320903	0.000885779	0.00298105	0.00132174	0.000740659	0.00199898	0.00300954	0.00872283	0.000798898	0.00157748	0.00121079	0.0114971	0.000722593	0.000673202	0.000762244	0.00804198	0.000414545	0.00117694	0.0106242	0.0170727	0.000767726	0.000932173	0.00103641	0.00129109	0.00067138	0.000447231	0.000917049	0.00109971	0.000861186	0.0014488	0.000890601	0.0010046	0.00165313	0.002207	0.000917624	0.000990839	0.00109396	0.00316277	0.0104638	0.0019071	0.000933185	0.0103965	0.00112731	0.0217934	0.000510809	0.00057405	1	0.189694
ELF1_f1	0.000424985	0.00246941	0.000452674	0.00378133	0.00186504	0.0033504	0.00247805	0.000593977	0.000800716	0.000980891	0.00183441	0.00147275	0.0233678	0.000673286	0.00119434	0.000703707	0.00937875	0.00036044	0.000694604	0.000317778	0.00043945	0.000738007	0.000642505	0.000932824	0.00136369	0.000686906	0.00114512	0.00140419	0.000725594	0.000797908	0.00119942	0.000785985	0.000730528	0.000890825	0.00312439	0.000702831	0.000534434	0.00106282	0.00160474	0.00870184	0.00430271	0.00539707	0.0103089	0.00155251	0.0237363	0.00270904	0.00267803	0.189694	1
ELF2_f1	0.000966954	0.0018166	0.000751879	0.00618976	0.0010634	0.00145722	0.00157927	0.00166714	0.000727638	0.00222751	0.00172568	0.00291537	0.0152017	0.00343617	0.00129629	0.00218207	0.0132951	0.000749224	0.00132393	0.00051585	0.00140819	0.00147707	0.00136528	0.00143346	0.000574051	0.000480463	0.00157867	0.000901175	0.00105691	0.00125151	0.00123471	0.00218694	0.00196694	0.000810196	0.00379461	0.000769159	0.00082457	0.00130992	0.00152429	0.0204683	0.00681901	0.00168666	0.021852	0.00271301	0.0354091	0.00210857	0.00183254	0.144097	0.185712
ELK1_f1	0.00041161	0.00316438	0.000553366	0.00564382	0.000730105	0.00227991	0.00390625	0.000600393	0.0004807	0.00110524	0.00439668	0.00250872	0.00578144	0.000556144	0.00079757	0.000657939	0.00664032	0.000608347	0.000897979	0.000428895	0.000750563	0.000662979	0.000749735	0.0010305	0.00173379	0.000923818	0.00115697	0.00135485	0.000687973	0.000608347	0.00131431	0.00150225	0.00147572	0.00108442	0.00351177	0.00111821	0.000714869	0.00122984	0.00197984	0.0154284	0.00911854	0.00130644	0.0239333	0.00396825	0.0338576	0.00170767	0.00200004	0.203671	0.434286
ELK4_f1	0.000538496	0.00304393	0.00065035	0.00704299	0.000493218	0.00100317	0.00222332	0.00104322	0.000563729	0.00197792	0.00216143	0.00249632	0.00354435	0.00118839	0.00165821	0.000691729	0.00172358	0.00135752	0.00147535	0.0025413	0.0025413	0.000802857	0.00102384	0.00107736	0.000945129	0.00124429	0.00112212	0.00118132	0.000631095	0.000493218	0.000809133	0.00112909	0.00276208	0.00145094	0.00322127	0.000706891	0.000958235	0.00134224	0.000927776	0.00140065	0.00120407	0.00104406	0.00614447	0.000935019	0.00822653	0.00104222	0.000948914	0.117004	0.216523
ENOA_si	0.0247954	0.0010228	0.000540017	0.00975708	0.000951792	0.00112891	0.000979466	0.00217216	0.11046	0.00265435	0.00286977	0.00346039	0.000629567	0.0207129	0.00256061	0.00285531	0.000480607	0.111931	0.07933	0.000377937	0.000314661	0.00240815	0.00343435	0.00184869	0.00339548	0.00318871	0.000628939	0.00141043	0.00159075	0.000833092	0.0015097	0.00312415	0.00135532	0.000554916	0.00562983	0.000785736	0.00189577	0.000985147	0.000585716	0.00152213	0.00154421	0.00127963	0.00155394	0.00104474	0.00121975	0.0160272	0.0138065	0.000338701	0.000905009
ERG_f1	0.000635543	0.00258168	0.000806308	0.00641729	0.00111597	0.00173512	0.00152377	0.00205705	0.000487914	0.00219298	0.00187142	0.00272942	0.00113637	0.000790462	0.00125077	0.00104251	0.00529324	0.00067362	0.00097004	0.00173697	0.0019856	0.00109316	0.000742207	0.000942794	0.0015019	0.00068407	0.000882077	0.000794375	0.000731323	0.000641037	0.000922781	0.00103521	0.0032914	0.000997621	0.00273321	0.00214656	0.000789523	0.00179268	0.00143312	0.00425153	0.00243066	0.0024334	0.00770648	0.000719612	0.00986012	0.00255561	0.00275937	0.111352	0.267355
ERR1_f1	0.00332687	0.00741248	0.000632706	0.00757176	0.00311033	0.00580661	0.00317151	0.000866441	0.00319769	0.00346781	0.00390625	0.00233239	0.00237206	0.0128265	0.0088521	0.00119911	0.00144874	0.00524456	0.00691509	0.00319769	0.000813161	0.00167856	0.00200391	0.00193242	0.00117287	0.00139702	0.00388505	0.122894	0.243781	0.213695	0.0656863	0.00198832	0.00297915	0.000513164	0.00630816	0.00139291	0.00122897	0.00149936	0.000728202	0.00168457	0.000438837	0.000923714	0.00129047	0.0014457	0.00175105	0.000517329	0.000446547	0.00173404	0.0013714
ERR2_f1	0.00247841	0.00722478	0.000625353	0.00571627	0.00436258	0.00626409	0.00729217	0.00103694	0.00239676	0.00587659	0.0077821	0.00324298	0.00259458	0.00785703	0.00834995	0.00125812	0.00150915	0.00387597	0.00512339	0.0052356	0.000709674	0.00206939	0.002633	0.00251318	0.00171647	0.00172275	0.0082345	0.0977392	0.194313	0.167982	0.0539084	0.00398406	0.00617742	0.00136906	0.00398352	0.00167704	0.00191081	0.00197019	0.000647061	0.00245701	0.000557652	0.00116929	0.00213721	0.00127306	0.00376717	0.000513451	0.000464823	0.0046613	0.0036571
ERR3_f1	0.00245731	0.00629943	0.00234162	0.00415394	0.00328397	0.000558347	0.00179422	0.000771834	0.00218815	0.0224261	0.0191339	0.00900901	0.00278569	0.0191436	0.0144277	0.00239837	0.00315687	0.00422899	0.0039237	0.00536398	0.00108094	0.00273992	0.00319141	0.00276429	0.00137123	0.00315592	0.000937031	0.0473046	0.0982143	0.088172	0.0356592	0.0133883	0.0144798	0.00200723	0.00243253	0.00304628	0.0021893	0.000762112	0.00180584	0.000629207	0.000488894	0.00110111	0.000421907	0.000282459	0.000694884	0.000469271	0.000491971	0.00163404	0.000548629
ESR1_do	0.00436164	0.00267156	0.00076479	0.0182357	0.00407811	0.00355621	0.00434715	0.000727627	0.00218115	0.0148093	0.0135093	0.0183892	0.00119035	0.0117084	0.016586	0.0122097	0.000732724	0.00335876	0.00795986	0.00120596	0.000383154	0.000655401	0.000603277	0.000580905	0.00089539	0.00123012	0.00252462	0.028935	0.0439585	0.0466397	0.0105667	0.0106514	0.0152964	0.00104898	0.00577674	0.000631694	0.00119029	0.000410715	0.000391569	0.000725162	0.000549143	0.000914987	0.000564055	0.000482503	0.00115136	0.0021673	0.00241428	0.000791616	0.000834565
ESR2_do	0.00433946	0.00249626	0.00115311	0.0268058	0.00231269	0.00294878	0.00258833	0.00137198	0.00281835	0.0105202	0.0101039	0.0140187	0.00113246	0.00805311	0.0224978	0.0137755	0.000623403	0.00598395	0.0121107	0.00107571	0.000457501	0.00110532	0.000958961	0.00083395	0.00167237	0.00238662	0.00311417	0.0443217	0.0679088	0.0737975	0.0200476	0.00535483	0.0139269	0.00171118	0.00780921	0.00113736	0.00148521	0.00082598	0.000560383	0.000550309	0.000512272	0.00113411	0.000500825	0.000445778	0.000947946	0.000876516	0.00104853	0.000687989	0.000693941
ESR2_si	0.00471581	0.00522443	0.000875328	0.0108324	0.00302554	0.00162115	0.00320765	0.00102097	0.00398406	0.0138203	0.0237154	0.0078125	0.00157923	0.0157123	0.0106735	0.00296443	0.000892815	0.00876339	0.0214327	0.00149031	0.000993049	0.000543146	0.00040626	0.000974421	0.00280419	0.00076492	0.00454608	0.147324	0.26	0.324808	0.0844605	0.0120482	0.0126834	0.000847071	0.00782923	0.00104873	0.00088927	0.000682092	0.000966184	0.000639075	0.000239335	0.00178665	0.000415718	0.000317963	0.00131937	0.000843388	0.000907158	0.000956923	0.000803511
ETS1_si	0.000373646	0.00345959	0.000604367	0.0082316	0.00170524	0.00253212	0.00225459	0.000936876	0.000398596	0.00131371	0.00101559	0.00158944	0.0230759	0.00121859	0.00155768	0.000958084	0.00499327	0.000486618	0.00070408	0.000547174	0.00103231	0.00294695	0.002	0.00245881	0.0021427	0.00111282	0.00143411	0.00083883	0.000889462	0.00107652	0.000869679	0.000985345	0.00252415	0.000870637	0.00255814	0.00117214	0.000774002	0.00207378	0.00170524	0.00454752	0.0012566	0.00101937	0.00599428	0.000672562	0.0129975	0.00219454	0.00220712	0.14467	0.446686
ETS2_f1	0.000805047	0.00145081	0.000508464	0.00390673	0.00325946	0.00516427	0.0027243	0.000560169	0.000580415	0.000591894	0.00412075	0.000735824	0.0246479	0.0030288	0.000610402	0.000584873	0.00704465	0.000621722	0.000548503	0.00043085	0.000327255	0.000871811	0.00106309	0.00133548	0.00239562	0.0015739	0.00978106	0.00176758	0.00112627	0.00109556	0.0020837	0.0015336	0.000758135	0.000571184	0.00479377	0.00132697	0.000588201	0.00314363	0.000851892	0.0342579	0.0127097	0.0032635	0.0450778	0.00953925	0.0684118	0.00352379	0.00157425	0.15408	0.225137
ETV4_f1	0.000353459	0.00246603	0.000498599	0.00675088	0.00296659	0.00346944	0.00367861	0.000611044	0.000438818	0.00124685	0.00097349	0.0023298	0.015458	0.000938523	0.00132415	0.000907558	0.0128863	0.000587086	0.000455317	0.000861441	0.000662515	0.0031185	0.00211864	0.00260213	0.00157958	0.0008398	0.00247638	0.000806156	0.00106045	0.00102987	0.00173714	0.000927767	0.00134484	0.000663107	0.0021918	0.000816499	0.00067318	0.00113097	0.00180366	0.00692316	0.0015983	0.0021645	0.00781171	0.000596917	0.0192371	0.00175742	0.00145585	0.178907	0.423423
EVI1_f1	0.000763277	0.001879	0.00824408	0.000828918	0.000243292	0.000432856	0.000338785	0.0033495	0.000668258	0.0031461	0.000972333	0.000601044	0.00310629	0.00146298	0.00229683	0.000777943	0.00296557	0.00151	0.000721219	0.00315577	0.00478433	0.00133076	0.000872139	0.00103867	0.00356754	0.0055195	0.00102019	0.00103006	0.000721945	0.00188126	0.00168882	0.00111041	0.0075797	0.0122654	0.000492962	0.000944801	0.00389156	0.00149942	0.00592402	0.000754495	0.000419839	0.000423685	0.000721218	0.000639092	0.000536812	0.000283929	0.000331536	0.000825703	0.000872827
FEV_f1	0.0003596	0.00686376	0.00172034	0.00870558	0.00352881	0.00449722	0.00432643	0.000702541	0.000346968	0.0018913	0.00210471	0.00234218	0.00665117	0.00146374	0.00217415	0.0020439	0.011606	0.000367884	0.000597559	0.00147805	0.00619835	0.00663927	0.00405067	0.00607749	0.00613575	0.00226094	0.00293353	0.00116913	0.00139535	0.0015221	0.000791799	0.00215629	0.00145206	0.000742992	0.00192738	0.00101229	0.00166098	0.00252482	0.00906344	0.0114951	0.00407582	0.00196515	0.018498	0.00458482	0.0161693	0.000978273	0.000962923	0.175219	0.240723
FLI1_f1	0.00129868	0.00104389	0.000465115	0.00807714	0.00303468	0.00618869	0.00372521	0.00109181	0.00113426	0.00383399	0.00284841	0.0053449	0.0190523	0.000902747	0.00191407	0.00169298	0.00196998	0.00152869	0.00113521	0.000357622	0.000313294	0.000705843	0.00105325	0.00113346	0.000650603	0.000637779	0.00268358	0.00115156	0.00149807	0.002619	0.00164864	0.00415297	0.00541352	0.000712424	0.00937392	0.000706122	0.000627932	0.00126242	0.0013505	0.00543779	0.00198293	0.00252526	0.00725118	0.000906496	0.018686	0.00408224	0.00205355	0.0736838	0.18087
FOSB_f1	0.00475212	0.000985644	0.00199856	0.00160349	0.000488043	0.00124758	0.000392983	0.000853847	0.0041388	0.00228128	0.00148085	0.0251004	0.00301734	0.0020027	0.0820952	0.260911	0.000449267	0.00687623	0.00707113	0.00237209	0.00158538	0.000983284	0.001002	0.000778116	0.00300458	0.00092413	0.0022964	0.0028334	0.00201005	0.00195503	0.00250609	0.00808898	0.0026628	0.0128068	0.000761956	0.00229421	0.00223491	0.000426412	0.00329972	0.000408867	0.00107114	0.000378527	0.00030372	0.000326515	0.000322509	0.000938872	0.000885801	0.00093533	0.00151469
FOSL1_f2	0.00547136	0.000778455	0.00132676	0.00157342	0.00238396	0.00050183	0.00184239	0.00126775	0.00669712	0.00900677	0.0033192	0.041105	0.00168833	0.00510204	0.139746	0.143062	0.000437653	0.0152815	0.0200602	0.00342226	0.00241799	0.000942455	0.00106748	0.00075414	0.0021838	0.00139624	0.00111631	0.00201223	0.00136245	0.00174675	0.00149092	0.00865029	0.00636563	0.00315839	0.000643956	0.00150034	0.00100633	0.000423122	0.0022624	0.000578367	0.00146876	0.000510341	0.000546231	0.0006115	0.000617733	0.000702075	0.000762399	0.00173707	0.00185957
FOSL2_f1	0.00497156	0.000821278	0.00188103	0.00157385	0.00338901	0.000521981	0.00217602	0.00105505	0.00445485	0.00462893	0.00631221	0.0937748	0.00234872	0.00183608	0.0824892	0.319256	0.000723633	0.00816895	0.0182184	0.00202939	0.00137532	0.00194695	0.00647572	0.00452157	0.0089024	0.00257623	0.00197666	0.00188679	0.00148994	0.00187322	0.0026144	0.0442776	0.00275431	0.0033305	0.00137829	0.00164618	0.00147239	0.000448126	0.00319929	0.000319354	0.00174564	0.000384218	0.000393423	0.000643639	0.000538201	0.00130378	0.000989528	0.000835514	0.000735193
FOS_si	0.00187121	0.00424349	0.00795472	0.00135768	0.000634724	0.000761259	0.000664757	0.00152687	0.0015039	0.00203144	0.00280296	0.0141078	0.00117273	0.000813708	0.0222986	0.0488938	0.000407249	0.00258999	0.00595632	0.0027632	0.00110035	0.00161296	0.00123755	0.0034866	0.00126518	0.00571758	0.000449075	0.00395202	0.00500687	0.00738175	0.00295524	0.00258422	0.00585138	0.00832569	0.000963905	0.0156138	0.000618152	0.00462207	0.00308232	0.00220707	0.00703153	0.0032615	0.00215233	0.00249612	0.00105507	0.000605979	0.000915758	0.00124429	0.00106944
FOXA1_f1	0.00212698	0.00558866	0.00597146	0.00154498	0.000549043	0.000382501	0.000588688	0.00960918	0.00254538	0.000546092	0.000602671	0.000970167	0.000630167	0.000611958	0.00331151	0.0122195	0.0031186	0.00159219	0.00168871	0.00348519	0.018701	0.00476132	0.00410193	0.00483092	0.00146145	0.00163592	0.00132368	0.00283824	0.00442285	0.00533851	0.00268088	0.000593351	0.000725872	0.00208823	0.000845764	0.00139876	0.00585661	0.0035672	0.00424191	0.000796809	0.000335768	0.00044451	0.000818123	0.00110443	0.000498241	0.000591744	0.000357621	0.00480417	0.000989364
FOXA2_f1	0.00145377	0.00523428	0.0068408	0.00222939	0.000451481	0.000365748	0.000471079	0.00907868	0.00172978	0.000496816	0.0015988	0.00174017	0.000968913	0.00169604	0.00322419	0.0137663	0.00276981	0.00107077	0.00134016	0.0105328	0.030192	0.00404126	0.00373129	0.00487152	0.00115333	0.00168896	0.000979169	0.00367575	0.00578124	0.00827292	0.00307967	0.00116629	0.000680514	0.00180482	0.000854435	0.00354885	0.00703312	0.00156274	0.00464614	0.000655099	0.000357668	0.000516403	0.000664028	0.00101339	0.000394774	0.000411099	0.000388364	0.00500034	0.000720894
FOXA3_f1	0.000661008	0.00542064	0.0041042	0.000753985	0.000457541	0.000380326	0.000491797	0.01007	0.000461373	0.000361812	0.000466936	0.000453961	0.00134681	0.00064176	0.00239082	0.00879615	0.00509437	0.000351617	0.00055854	0.00606013	0.0212056	0.00260068	0.00232353	0.00242568	0.00164998	0.00216071	0.000583631	0.00220978	0.00373024	0.00536226	0.00207408	0.000384745	0.000448643	0.000989687	0.00103075	0.00296624	0.00254675	0.00195095	0.00520618	0.00159498	0.000718328	0.000912312	0.00170216	0.00130796	0.00140971	0.000422982	0.000338624	0.0055946	0.001133
FOXC1_f1	0.000871122	0.0125644	0.00745625	0.00308779	0.000375746	0.000382946	0.00052561	0.00565797	0.000938251	0.000775869	0.00297332	0.00349304	0.00193866	0.000742606	0.00548513	0.0117268	0.00284387	0.000839728	0.000930412	0.00623471	0.00967153	0.00926344	0.00657077	0.00853828	0.00611431	0.00405081	0.00132263	0.0020999	0.00319003	0.00489921	0.00241674	0.000969645	0.00110451	0.00227347	0.000707365	0.00221032	0.0216562	0.000874886	0.00477692	0.00109819	0.000597351	0.000957327	0.00132101	0.00199889	0.000666448	0.000381648	0.000419705	0.0040002	0.000881077
FOXI1_f1	0.000986411	0.0133141	0.00999238	0.00150035	0.00133267	0.00167676	0.00146506	0.00125709	0.000501703	0.00126966	0.000943656	0.000741394	0.000516434	0.00059413	0.00148344	0.00240621	0.000942144	0.00124347	0.00148041	0.000994221	0.00323846	0.00459498	0.00226256	0.00764614	0.00307528	0.0116753	0.000793893	0.00237428	0.00327385	0.00234992	0.0044084	0.000644465	0.00536858	0.010939	0.00145184	0.01494	0.000857661	0.00737662	0.00994266	0.00341634	0.00422469	0.00438837	0.0033702	0.00500158	0.00163788	0.000473674	0.00151531	0.000863142	0.000620919
FOXJ2_f1	0.00164459	0.00675488	0.00529634	0.000990871	0.000295327	0.000238414	0.000344565	0.00787171	0.00183295	0.000598419	0.000969932	0.000694192	0.000663183	0.000596819	0.00168954	0.00198216	0.00195963	0.00118188	0.00161	0.0203252	0.0502092	0.00256755	0.00217919	0.002618	0.0010866	0.0023565	0.000272206	0.000694822	0.000849803	0.00136925	0.00076033	0.00072614	0.000637965	0.00153769	0.000709158	0.0032935	0.00488348	0.000969738	0.00328108	0.00100279	0.00116738	0.00128127	0.00113515	0.00216349	0.000470167	0.000576911	0.000360229	0.00528347	0.000876574
FOXJ3_f2	0.000605381	0.00639746	0.0044877	0.00158679	0.000248612	0.000238219	0.000245842	0.0206358	0.000714184	0.000464481	0.00121892	0.000925387	0.000668614	0.000702661	0.00121172	0.00114303	0.00252766	0.000496341	0.000537358	0.0229275	0.0156937	0.00303244	0.00314803	0.00224302	0.00475287	0.00275024	0.000357217	0.000828616	0.000739913	0.00101014	0.00104308	0.000600167	0.000629811	0.00197812	0.000661907	0.002483	0.004104	0.000785233	0.00369576	0.00189283	0.00446393	0.00451135	0.00252959	0.00661579	0.00083392	0.000464391	0.000541809	0.00471352	0.0026898
FOXJ3_si	0.00184923	0.0074633	0.00228179	0.00202926	0.000245876	0.000238252	0.000245876	0.0123129	0.002131	0.0004147	0.000747895	0.000637317	0.000743865	0.00110689	0.00132528	0.00112955	0.00152421	0.00136846	0.00176714	0.0370831	0.0363633	0.00153161	0.00162907	0.00145914	0.00181518	0.00127018	0.000283549	0.00135825	0.00116563	0.00135024	0.00214744	0.00104452	0.000593557	0.00150293	0.000614555	0.00864744	0.00176458	0.000708067	0.00307844	0.000982911	0.00139615	0.00148925	0.00118252	0.00233318	0.000413359	0.000535831	0.000304107	0.00868014	0.000981054
FOXO1_si	0.00177011	0.00715569	0.00322445	0.00276555	0.000449029	0.000353759	0.000454855	0.00608527	0.00141899	0.000954402	0.00235341	0.0010262	0.000932031	0.00118242	0.00138021	0.00153055	0.00456383	0.0005866	0.00102508	0.0084732	0.0115821	0.00370098	0.00399802	0.00283161	0.00235769	0.00408501	0.000332965	0.000987563	0.00114503	0.00237431	0.00133565	0.00111471	0.00119989	0.000527813	0.000350118	0.000551884	0.00308689	0.00048003	0.00119009	0.000674703	0.000933588	0.000965791	0.000806682	0.00197083	0.000442133	0.000400451	0.000605825	0.00620693	0.00116693
FOXO3_si	0.00540447	0.00575763	0.00318027	0.00261665	0.000577064	0.00050961	0.000619306	0.00241259	0.00446358	0.000548893	0.00323943	0.00132146	0.00187206	0.000742515	0.00116253	0.000699249	0.00665537	0.00152574	0.00227721	0.0114793	0.0220383	0.00234213	0.00277143	0.00272395	0.00185327	0.00362349	0.000982696	0.000781302	0.000886467	0.00187793	0.00102357	0.00160596	0.000661698	0.000844682	0.000630106	0.000758686	0.00481559	0.00063323	0.00113568	0.00392283	0.00665993	0.00500526	0.0053126	0.00720322	0.00236055	0.000838615	0.000563049	0.00844943	0.00304161
FOXO4_f1	0.00187204	0.00654127	0.0019794	0.00217036	0.000248002	0.000325384	0.000248002	0.00690213	0.00222827	0.00116831	0.0018363	0.00151048	0.00105068	0.00176937	0.00364673	0.00555076	0.00433274	0.00135399	0.00213108	0.00396825	0.00696517	0.00163626	0.00203817	0.00160277	0.00192655	0.00161882	0.000382317	0.000784308	0.00220792	0.00203237	0.00106563	0.00098912	0.00155517	0.002079	0.000656437	0.000961891	0.00186504	0.000631683	0.00156495	0.00136945	0.000993049	0.00176367	0.00154085	0.00339896	0.000303694	0.000479435	0.000372534	0.00409805	0.00221948
FOXP2_si	0.0025896	0.00490541	0.00278263	0.00312535	0.000308432	0.000344729	0.000370725	0.00352454	0.00308325	0.0024242	0.00349825	0.00186284	0.000790639	0.00411966	0.00189189	0.0056266	0.00400595	0.00190227	0.0026461	0.010352	0.0262881	0.0027659	0.00269127	0.00242359	0.00152654	0.00122529	0.000828875	0.00194982	0.00277729	0.00574434	0.00169399	0.00308325	0.00186747	0.00324324	0.000794746	0.0014014	0.00341178	0.00043704	0.004	0.00311849	0.00452138	0.00107762	0.00445442	0.00228253	0.00279985	0.000685142	0.000487191	0.013528	0.0092688
FOXQ1_f1	0.000399911	0.0105418	0.00355634	0.00176651	0.000243597	0.000317741	0.000251791	0.0108206	0.000837649	0.000904967	0.00140166	0.000753522	0.00138461	0.00062799	0.00247505	0.00283884	0.00174254	0.000363193	0.00085242	0.0325219	0.0217768	0.0024437	0.00162022	0.00340368	0.00198021	0.0032363	0.000467876	0.00121833	0.000830024	0.000809959	0.00118565	0.000642936	0.00188257	0.00290261	0.000767108	0.00218695	0.00757856	0.000951213	0.00409926	0.000763441	0.000934407	0.00110092	0.00110955	0.00176953	0.000424065	0.000342079	0.000279685	0.00319557	0.00139659
GABP1+GABP2_f1	0.00052322	0.00184108	0.000481247	0.00386599	0.00146408	0.00328192	0.00165807	0.000570071	0.000987481	0.00142932	0.00311923	0.00210412	0.0239088	0.00276817	0.000842941	0.00122096	0.00566374	0.000353706	0.00052249	0.000608982	0.000589069	0.000705901	0.000930286	0.001228	0.00139547	0.000710776	0.00187958	0.000913319	0.0010525	0.00099108	0.00186854	0.00182917	0.00075662	0.000979612	0.00609976	0.000955048	0.000664705	0.00125718	0.00173568	0.0085716	0.00380082	0.00580372	0.00785831	0.00162172	0.0180609	0.00358882	0.00285086	0.19016	0.447871
GABPA_f1	0.000528336	0.00187847	0.000440864	0.00461024	0.00115744	0.00392095	0.0015464	0.000536183	0.0013271	0.000932505	0.00282214	0.00182443	0.0192973	0.00183826	0.000667695	0.00081166	0.002766	0.000437831	0.00060646	0.000293424	0.000517305	0.000534909	0.000677158	0.000902247	0.00111001	0.000557975	0.00129395	0.000623258	0.000692691	0.00064389	0.00134445	0.00117424	0.000911195	0.000903294	0.00391868	0.000837523	0.000492492	0.00115737	0.00117936	0.0120486	0.0078329	0.00836639	0.016233	0.00246302	0.0321776	0.00394405	0.00392306	0.182123	0.546068
GATA1_si	0.00176323	0.00148253	0.00617447	0.000982656	0.000321716	0.000321769	0.000330677	0.00135397	0.00149031	0.000855342	0.00104175	0.000631568	0.00535981	0.000765834	0.000683995	0.00121376	0.00189035	0.00244928	0.00117678	0.000822228	0.000806702	0.00051322	0.000478116	0.000502199	0.000649197	0.00133224	0.000859985	0.000646963	0.00109402	0.000958628	0.00103842	0.000624304	0.00120272	0.00411845	0.000907414	0.00435967	0.00128842	0.000434871	0.0208311	0.000729779	0.000448299	0.000290541	0.000874314	0.000373291	0.000499928	0.000491074	0.00041223	0.00088857	0.000954313
GATA2_si	0.00119369	0.00111148	0.00453978	0.00115473	0.000382394	0.000420628	0.000390778	0.000671277	0.00100908	0.00133187	0.00104659	0.00100448	0.00547176	0.000532148	0.00121889	0.00184901	0.00220972	0.00196464	0.000797352	0.000551589	0.00039393	0.000706168	0.000685242	0.00071126	0.00057551	0.00238597	0.00138146	0.000828942	0.00100908	0.00119628	0.00117191	0.000993299	0.00089452	0.00238917	0.00118134	0.00354468	0.000954128	0.000747512	0.0170125	0.00102345	0.000546402	0.000328971	0.00134935	0.000498256	0.000649178	0.000404307	0.000488893	0.000881316	0.00102074
GATA3_si	0.00179161	0.00157407	0.00305255	0.000858532	0.000336405	0.00034681	0.00033904	0.000671338	0.00151439	0.0011992	0.000942984	0.000892775	0.00360452	0.00072699	0.000726531	0.0012097	0.00480125	0.002457	0.000915118	0.00066198	0.00039393	0.000746716	0.000703935	0.00060731	0.000517434	0.00312717	0.00127767	0.000751885	0.00151439	0.000957372	0.000944408	0.000882835	0.0010869	0.00159151	0.00152427	0.001985	0.0011286	0.000856618	0.0117166	0.00109758	0.000575346	0.000369104	0.00147163	0.000498256	0.000685549	0.000484195	0.000456472	0.00108885	0.00122514
GATA4_f1	0.00182091	0.00131356	0.00407301	0.000905442	0.000307459	0.000294274	0.000316948	0.000563035	0.00153925	0.00106406	0.000997009	0.000793598	0.00339215	0.000738746	0.000680463	0.00167179	0.00199093	0.00199601	0.00110307	0.000785068	0.000656809	0.000600795	0.000601477	0.000419403	0.000429475	0.00260059	0.00107953	0.000665533	0.000933408	0.000834275	0.00119566	0.000785068	0.00102218	0.00182174	0.00120926	0.00577346	0.00126678	0.000759626	0.0137254	0.000841524	0.000391921	0.000377312	0.0011188	0.000536013	0.000548735	0.000457997	0.000342913	0.00119954	0.000727969
GATA6_f2	0.00235236	0.00214618	0.0100322	0.00107423	0.00024703	0.000239335	0.00024703	0.00166224	0.00198807	0.000612747	0.00108709	0.000484731	0.00482114	0.000967765	0.0007751	0.000924499	0.00379934	0.00290416	0.00151721	0.000993049	0.000993049	0.000543146	0.00040626	0.000730638	0.00105735	0.00239452	0.000724301	0.000726542	0.00111732	0.000818871	0.000974067	0.000496278	0.00142947	0.00628931	0.000828771	0.00540558	0.002457	0.000451111	0.0406831	0.000554796	0.000239335	0.000235812	0.000746698	0.000317963	0.000422655	0.00038893	0.00030155	0.000958824	0.000803511
GCR_do	0.0014096	0.00100622	0.000363234	0.13544	0.00122271	0.00173776	0.00131592	0.00198285	0.00129378	0.000786083	0.00105688	0.000675201	0.0129616	0.00146233	0.00204668	0.00102971	0.00383026	0.00195796	0.00219415	0.00348446	0.000867899	0.000653975	0.000852112	0.000869817	0.000994004	0.00108414	0.00417349	0.00262547	0.00271121	0.00280506	0.00289761	0.000637982	0.0013821	0.00083314	0.00182063	0.00101382	0.00165481	0.00107809	0.000479696	0.0048148	0.00338701	0.00194137	0.00517996	0.0013564	0.00784353	0.000606994	0.00151599	0.00330279	0.010357
GCR_si	0.00178324	0.00117835	0.00051119	0.045697	0.000418127	0.000798509	0.000723903	0.00803653	0.00212314	0.000804815	0.000623298	0.000585473	0.00492185	0.00203024	0.00192051	0.000748128	0.00518789	0.00206186	0.00937621	0.00292165	0.00106045	0.000777807	0.000661113	0.000597243	0.000616223	0.00370448	0.00288179	0.00272516	0.00111021	0.00206186	0.00599307	0.000579653	0.00118064	0.0011348	0.00130324	0.00183038	0.0024905	0.000650049	0.000510645	0.0026656	0.00346944	0.0016225	0.0028676	0.000523286	0.00415396	0.000515147	0.000520581	0.00137723	0.00423729
GFI1B_f1	0.00490352	0.00112309	0.00768883	0.00318328	0.000458404	0.000552663	0.000572587	0.00157119	0.00255167	0.00357076	0.00304065	0.0267366	0.000674345	0.00678854	0.00620107	0.0148227	0.00366961	0.00198364	0.00237603	0.0104092	0.011584	0.00712001	0.00520732	0.00742658	0.0159517	0.00912268	0.000887783	0.000814633	0.00064303	0.00112173	0.00173049	0.00210419	0.00778405	0.0278484	0.000891571	0.00739517	0.00225008	0.0113218	0.00276063	0.00127776	0.00324717	0.00179169	0.00214478	0.00365189	0.000564348	0.000562335	0.000426015	0.00250269	0.00264332
GFI1_f1	0.00175131	0.00237683	0.00911467	0.00289115	0.000716977	0.00061294	0.000854388	0.00163402	0.000619673	0.000615536	0.00134327	0.0197253	0.00161239	0.00175108	0.00502839	0.0110775	0.00477853	0.001221	0.000674838	0.0148067	0.0169335	0.0095062	0.00689017	0.00989795	0.0238379	0.0167063	0.0017474	0.000817819	0.00161683	0.00157641	0.00153989	0.000627274	0.0023972	0.0348964	0.000875909	0.00842992	0.00270397	0.0168205	0.00244499	0.00149897	0.00306691	0.00215226	0.00266791	0.00480269	0.000578289	0.000657324	0.000627477	0.00305391	0.00342625
GLI1_f1	0.00440641	0.0023567	0.00035396	0.00628567	0.00712589	0.00557579	0.00345654	0.00834136	0.00122544	0.00131686	0.000745342	0.000841935	0.000591248	0.00479883	0.000837132	0.000410453	0.00166878	0.00174767	0.00185403	0.000806638	0.000369714	0.00148658	0.00201491	0.00196038	0.000431817	0.00146954	0.00543288	0.00192296	0.00233964	0.00174086	0.00446427	0.00333077	0.00110714	0.000507091	0.00435112	0.00275778	0.00107923	0.00181931	0.000703095	0.000844958	0.000748256	0.00391747	0.00075767	0.00113651	0.00269344	0.0321941	0.0515203	0.000740285	0.00115386
GLI2_f1	0.00692595	0.00185426	0.000371907	0.00624331	0.00265149	0.00217253	0.00161914	0.0048446	0.00160492	0.00234926	0.00180925	0.00103734	0.000809215	0.00492323	0.000793437	0.000501022	0.000836345	0.00240839	0.0026068	0.00122402	0.000377899	0.000788368	0.000970254	0.00116887	0.000976372	0.00130872	0.00258988	0.0019074	0.00205906	0.00135633	0.00460975	0.00426894	0.00263161	0.000629749	0.00280566	0.00231717	0.00067575	0.000381824	0.000433481	0.000636855	0.000605442	0.00122273	0.000541706	0.000644903	0.00197742	0.0323513	0.0490279	0.000821855	0.000953509
GLI3_si	0.0198293	0.00281614	0.000320003	0.00560381	0.00180319	0.00136453	0.00127122	0.00735859	0.00372044	0.000519346	0.000385852	0.000839848	0.000349379	0.00376649	0.000693552	0.000382398	0.00118122	0.00157542	0.00180139	0.00104358	0.000434561	0.00151583	0.00199373	0.00186843	0.00085768	0.00140878	0.00378982	0.00147015	0.00120943	0.000952012	0.0027742	0.000348136	0.000632726	0.000418585	0.00411894	0.00459124	0.00115943	0.00168468	0.000691278	0.000579088	0.00104959	0.00114577	0.00086176	0.00098161	0.00181265	0.0307916	0.0508865	0.00132036	0.000844939
HEN1_si	0.00570047	0.000889408	0.000336739	0.00229275	0.00558677	0.00436836	0.00374378	0.000709987	0.00424089	0.00155269	0.00181961	0.00463179	0.00327432	0.00147397	0.0103182	0.0035799	0.000775769	0.0078095	0.00362644	0.000588755	0.000394254	0.000936584	0.00120126	0.00101327	0.0018729	0.000780691	0.00220856	0.00227915	0.00131703	0.00138679	0.00218149	0.00523969	0.00113486	0.00131016	0.00444203	0.000565713	0.00115166	0.00133558	0.000833452	0.00141365	0.00623375	0.00193637	0.0012423	0.0015432	0.00212904	0.00313096	0.00241276	0.00118836	0.00268597
HIC1_si	0.00172541	0.00350367	0.000745251	0.00168001	0.00634256	0.00769592	0.00774049	0.000717986	0.000617971	0.000864593	0.000977517	0.00387597	0.000841506	0.00686822	0.00174404	0.00165878	0.000766425	0.000988807	0.00187738	0.000718463	0.000413183	0.0185493	0.0194156	0.00906631	0.00818071	0.0122881	0.00368523	0.0045927	0.00532402	0.00616761	0.00574916	0.000726194	0.00183801	0.00030907	0.0123603	0.00106102	0.00416769	0.0042443	0.000266748	0.00466095	0.00837814	0.00184033	0.00410688	0.00177316	0.00132278	0.00357531	0.00363181	0.00211219	0.000830671
HIF1A_si	0.0705748	0.000670701	0.000325038	0.00607888	0.00338004	0.00124097	0.00112239	0.000495207	0.206978	0.0107426	0.00696735	0.00947273	0.00119539	0.0381633	0.0037548	0.00264223	0.00032766	0.0948166	0.0701048	0.000355321	0.000251969	0.00154078	0.00250552	0.00115315	0.00214309	0.00117134	0.000777917	0.0030115	0.00358251	0.00216872	0.00150076	0.00983547	0.00845673	0.000653925	0.00181965	0.000710485	0.000611006	0.0019643	0.000315133	0.000719615	0.00123131	0.00160305	0.000781939	0.00122264	0.00129056	0.0187102	0.0112247	0.00129036	0.000453557
HINFP_f1	0.0020675	0.000909579	0.000832439	0.00256434	0.00274979	0.0106528	0.00316986	0.000566563	0.00906385	0.0149689	0.00685966	0.00412561	0.00104239	0.0104541	0.00242238	0.000878416	0.00102603	0.00872508	0.00609377	0.00221175	0.00264519	0.00142831	0.00177863	0.00109091	0.00103567	0.00276032	0.00303532	0.00362429	0.0073911	0.00538051	0.00152422	0.00658616	0.0105608	0.00109399	0.00238523	0.00059114	0.00210274	0.002381	0.000747571	0.001005	0.00136818	0.00224866	0.000968027	0.0013576	0.00121628	0.00537014	0.00454352	0.00997601	0.0115705
HLF_si	0.00229561	0.00252479	0.00807553	0.00281935	0.000467108	0.000381368	0.000484805	0.00684006	0.00925152	0.0188274	0.0487545	0.0286542	0.000989576	0.00315838	0.00123487	0.00508018	0.000626826	0.000984232	0.00784009	0.00847143	0.00483657	0.132082	0.16116	0.134808	0.0892449	0.122233	0.000506552	0.00109693	0.00168423	0.000922223	0.00132735	0.0258846	0.0110349	0.00486356	0.0013826	0.00179585	0.256214	0.0151258	0.00633813	0.00047215	0.000461894	0.000402636	0.000389763	0.00101612	0.000309501	0.000541392	0.000714771	0.0013022	0.000753268
HNF1A_f1	0.000568293	0.00505935	0.0056816	0.00189521	0.000677041	0.000532147	0.00075437	0.00965967	0.000596178	0.000749028	0.00220839	0.000961705	0.00107248	0.000802961	0.00170533	0.00805592	0.00266643	0.000525029	0.000732446	0.00300086	0.00975543	0.00352651	0.00248376	0.00293916	0.00376593	0.00271405	0.000616749	0.00282147	0.00423049	0.00525755	0.00510744	0.000811842	0.00086491	0.0292869	0.00106716	0.00459561	0.00268927	0.000837805	0.0147508	0.0010109	0.00081069	0.000553292	0.00142689	0.00127501	0.000634257	0.000622164	0.000693735	0.00238973	0.00107782
HNF1B_f1	0.00104708	0.00481708	0.0061065	0.00094352	0.000659902	0.000607185	0.000679558	0.00882186	0.000865865	0.00183402	0.00219684	0.00185072	0.00183789	0.000853932	0.00226957	0.00828618	0.00173065	0.00130388	0.00159092	0.0072906	0.00810317	0.00101661	0.000899963	0.00111459	0.00171365	0.00259747	0.000480719	0.00842852	0.00589401	0.00879105	0.0199444	0.00245422	0.00223707	0.0161923	0.000955382	0.00484639	0.00249255	0.000444844	0.0143536	0.000435584	0.00179967	0.000923082	0.000550464	0.00144639	0.00038575	0.000558308	0.000594325	0.00111094	0.000614435
HNF4A_f1	0.00177515	0.0016884	0.000702653	0.00442699	0.00376545	0.00648871	0.00245648	0.00097045	0.00140908	0.00119905	0.00143267	0.00112591	0.00292281	0.00183432	0.00388278	0.00195701	0.00103292	0.00178648	0.00239665	0.00113615	0.000668149	0.0041587	0.00484817	0.00467878	0.00119898	0.0021293	0.00139265	0.259494	0.14126	0.100421	0.171973	0.00112994	0.00139562	0.00202463	0.00222824	0.000958426	0.000921746	0.00347542	0.000926687	0.00174607	0.00086319	0.000851657	0.00141971	0.00628484	0.000625167	0.000788838	0.000841723	0.000700477	0.000946758
HNF4G_f1	0.00238885	0.00246565	0.000785883	0.00684871	0.00628659	0.00482877	0.0055429	0.00552289	0.00162396	0.00138212	0.00126388	0.00121252	0.0012331	0.00317078	0.00210962	0.00110732	0.0014185	0.00177912	0.00267077	0.00187768	0.000841477	0.00287693	0.00283724	0.00293969	0.0019394	0.00202744	0.00126562	0.12614	0.0734857	0.0474419	0.0598164	0.00162625	0.00123576	0.00292029	0.00182815	0.00172206	0.000790089	0.00491575	0.00208679	0.00413907	0.00178554	0.00597238	0.00355024	0.0133758	0.00240392	0.00179877	0.00464108	0.000834188	0.000877389
HNF6_f1	0.000360676	0.00707798	0.0220025	0.000834321	0.000249957	0.000252506	0.000249957	0.00890062	0.000295291	0.00431524	0.00859661	0.0106243	0.000958423	0.000460962	0.00440399	0.0131466	0.00312997	0.000327649	0.000527599	0.012743	0.015868	0.00228262	0.00173601	0.00268682	0.00310969	0.00268325	0.00027812	0.00466667	0.00615279	0.00932505	0.00701361	0.00586989	0.0051982	0.00612897	0.000449995	0.0394615	0.0024112	0.000692778	0.00846962	0.000699817	0.000841994	0.000990874	0.00087032	0.00165004	0.000273248	0.000258439	0.000258128	0.00115263	0.00103137
HSF1_f2	0.000460497	0.000989465	0.000928006	0.00486169	0.000951453	0.001083	0.000710794	0.00296091	0.000651551	0.000480168	0.000423083	0.000769944	0.00468369	0.000770984	0.00080049	0.000618644	0.0229038	0.00164638	0.0010809	0.000619873	0.000973309	0.00231214	0.00199977	0.00217788	0.0025508	0.00461945	0.00234024	0.00254925	0.00281126	0.00344793	0.00164296	0.000358111	0.000423593	0.000665569	0.0017972	0.000574619	0.00445665	0.00158303	0.00107278	0.00396756	0.00296517	0.00170862	0.00528015	0.00248644	0.00527031	0.000558402	0.000621332	0.00661337	0.0106204
HSF2_si	0.000434995	0.000783733	0.00105275	0.00895484	0.000663552	0.000761315	0.000741306	0.00715612	0.00041652	0.000411119	0.000437683	0.000685312	0.00313384	0.000694498	0.000643013	0.00050565	0.0267258	0.00197738	0.000844022	0.000614861	0.000858126	0.00186588	0.00171771	0.00167671	0.00185072	0.0035931	0.00171854	0.00249534	0.00183503	0.00266209	0.00130318	0.000366592	0.000415994	0.00138022	0.000985787	0.00176491	0.00455511	0.00221049	0.000734509	0.00266639	0.00211255	0.00150005	0.00351627	0.00150199	0.00380331	0.000483489	0.000526275	0.00322037	0.00528349
HTF4_f1	0.0015083	0.00111496	0.000345492	0.00119311	0.000812547	0.000944836	0.00196464	0.00114965	0.00404858	0.00317251	0.00291904	0.00369687	0.000650932	0.00165657	0.005053	0.0022377	0.000499034	0.0313448	0.013283	0.000337776	0.00138801	0.00128187	0.00181001	0.00184402	0.00189084	0.000967284	0.000353491	0.00194576	0.00219419	0.00180318	0.00179669	0.00331076	0.00144714	0.000728815	0.0221481	0.000538027	0.000711773	0.00319837	0.0010725	0.00179158	0.000821065	0.000860998	0.000956689	0.00051067	0.000590471	0.00155702	0.00172682	0.000616951	0.000709393
HXA10_f1	0.000557174	0.00317608	0.00512579	0.00166107	0.000318476	0.000429142	0.000330835	0.00280261	0.000558417	0.00408771	0.00445132	0.0037977	0.00179856	0.00107248	0.00377825	0.0051195	0.00104597	0.000503589	0.000749281	0.188707	0.147105	0.00777664	0.00483317	0.00603751	0.00379464	0.00433321	0.000412837	0.00248251	0.00294277	0.00243045	0.00348924	0.00385346	0.00275183	0.00629013	0.000414359	0.0139309	0.0141792	0.00103286	0.0124618	0.000692647	0.000632535	0.0004896	0.000651372	0.000506791	0.00032936	0.000635167	0.00060543	0.000972008	0.000342382
HXA13_f1	0.00108478	0.0414409	0.0149086	0.00213819	0.000435547	0.000683694	0.000446935	0.0190658	0.00094097	0.000520924	0.00230658	0.002577	0.00232747	0.000561729	0.000909507	0.0007077	0.00286251	0.000437454	0.000888619	0.0312823	0.0836729	0.00595238	0.00373692	0.00668166	0.00569363	0.00317664	0.000427033	0.000877531	0.000924598	0.0010463	0.000773869	0.000536307	0.00236348	0.00582781	0.000485745	0.00360206	0.00291907	0.00270771	0.0152875	0.00284246	0.001191	0.00141811	0.00236976	0.00155349	0.00145696	0.000589065	0.000706402	0.00147424	0.000672708
HXA1_f1	0.00115536	0.00911099	0.00201705	0.000611679	0.00131686	0.00132507	0.000411055	0.00103465	0.000995675	0.00235889	0.0023847	0.00264784	0.00526103	0.00149955	0.00187861	0.00230879	0.00192775	0.00121484	0.000892823	0.019979	0.00310238	0.00119571	0.001427	0.00181067	0.000981347	0.0015459	0.000854348	0.00155446	0.00178901	0.0014957	0.000644367	0.00212349	0.00335369	0.00333265	0.0026934	0.0524075	0.00076956	0.0021074	0.00377169	0.00254088	0.00152935	0.000544227	0.00231392	0.000349007	0.00136303	0.00125821	0.00246029	0.00185281	0.00044938
HXB7_si	0.00107457	0.00362257	0.00956527	0.00073548	0.000255773	0.00033917	0.000262776	0.00168296	0.000908501	0.00157611	0.00268486	0.00279117	0.0014125	0.000608077	0.00569986	0.0231823	0.00197991	0.00169611	0.00105184	0.0444204	0.0481109	0.0045895	0.004158	0.00511117	0.00234113	0.00475595	0.000274724	0.000825743	0.00154879	0.00140381	0.00342721	0.00172106	0.00270286	0.0420933	0.000400486	0.0286828	0.00618557	0.00102882	0.0211014	0.000527286	0.00094847	0.000587405	0.000544478	0.000793962	0.000322912	0.000361895	0.000319713	0.00116351	0.000535227
HXB8_do	0.000653834	0.00362873	0.00964594	0.000537444	0.000388937	0.000410938	0.000403655	0.00146091	0.000557364	0.00136512	0.00144974	0.00235388	0.00165871	0.000492088	0.00596295	0.0224719	0.00173897	0.00123704	0.00080208	0.0405653	0.0400209	0.00551049	0.00466524	0.0054577	0.00200384	0.00547555	0.000342049	0.000921942	0.00163662	0.00123495	0.0033966	0.0011993	0.00148797	0.0429989	0.000431695	0.0286058	0.0080476	0.0012292	0.0171684	0.000566396	0.0011604	0.000468614	0.000586076	0.000564864	0.000337915	0.00045886	0.000373932	0.000831873	0.000327422
IKZF1_f1	0.00198057	0.00450849	0.000889567	0.000868823	0.0119048	0.0122951	0.00591716	0.00576211	0.00132484	0.000371058	0.000282756	0.000738734	0.0128221	0.00621329	0.000813297	0.000375516	0.00576958	0.00171863	0.00112833	0.000693525	0.000535821	0.00896414	0.0070922	0.00772297	0.0102938	0.0035755	0.0216979	0.000970149	0.00175933	0.00161489	0.00108677	0.000330881	0.000857664	0.00106045	0.00293121	0.00137618	0.000308143	0.0030205	0.00128842	0.00345848	0.00139364	0.00102775	0.0137149	0.000276802	0.0143669	0.0188047	0.0142045	0.000577374	0.00133524
INSM1_f1	0.00389713	0.00118668	0.000499447	0.00344536	0.01706	0.0479502	0.00970454	0.000943667	0.00235791	0.00261751	0.00213259	0.00198165	0.0128583	0.00251188	0.00215658	0.00318315	0.00319336	0.00288556	0.00386663	0.00954771	0.00187611	0.00301017	0.00238096	0.0025885	0.00146853	0.00201628	0.00845264	0.0272447	0.0131369	0.0153373	0.0422174	0.00159163	0.00659723	0.000560453	0.0277485	0.00135214	0.00492744	0.00184036	0.000922292	0.00921955	0.010995	0.00198763	0.00550579	0.00279653	0.0071724	0.0251347	0.0185929	0.0020248	0.00179778
IRF1_si	0.000497636	0.00184118	0.00264138	0.00439844	0.000375368	0.000453562	0.000394384	0.00167299	0.000545688	0.000448368	0.000771445	0.00162116	0.00550947	0.000430009	0.00130108	0.0010803	0.00394088	0.00104269	0.00087029	0.00280619	0.00514335	0.0040259	0.00428897	0.00410238	0.00193092	0.00213308	0.000840546	0.00127787	0.00229491	0.00173414	0.00279115	0.000595902	0.00070217	0.000484119	0.000886161	0.00121495	0.00170284	0.00879547	0.00335623	0.00380879	0.00457446	0.00388103	0.00458349	0.00598956	0.00236977	0.000376937	0.00037475	0.0113325	0.010777
IRF2_f1	0.000506138	0.00166998	0.0028905	0.00227871	0.000489828	0.000645431	0.000469381	0.00168125	0.000555887	0.000436491	0.000891822	0.00158815	0.00742038	0.000598727	0.00163796	0.000958196	0.00527518	0.00230897	0.00175208	0.00198025	0.00543099	0.00373213	0.00409277	0.00463881	0.00200974	0.00204349	0.00118985	0.00134706	0.00209337	0.00172508	0.00286771	0.000733216	0.000771808	0.00033205	0.00098501	0.000922857	0.00126158	0.00693774	0.00227694	0.00487156	0.00412248	0.00351552	0.00599793	0.00609987	0.00353213	0.00044791	0.000486624	0.0082974	0.0101083
IRF3_f1	0.000438431	0.00205442	0.00145893	0.00156212	0.000693018	0.000938849	0.000644881	0.00126496	0.000523918	0.00044531	0.00088179	0.000622105	0.0106728	0.000787614	0.00107616	0.00053595	0.00608378	0.00135744	0.00127901	0.00236366	0.00305121	0.00336589	0.00359869	0.0037034	0.0019965	0.00164665	0.00171731	0.00149625	0.00197158	0.0020265	0.00395027	0.000559384	0.000344314	0.000527586	0.000997686	0.000916195	0.00115363	0.00170934	0.00112774	0.00571801	0.0046665	0.00321736	0.00718993	0.00554494	0.00529421	0.000625887	0.000662504	0.00890047	0.0084662
IRF4_si	0.000310464	0.00103356	0.00200832	0.00586253	0.000314531	0.000425092	0.000341278	0.000999188	0.000322011	0.0011094	0.000851622	0.000931899	0.0164474	0.000320887	0.00158413	0.000489003	0.00128899	0.000361647	0.000767636	0.00309489	0.00433469	0.00323349	0.0030918	0.00370761	0.00117337	0.00119871	0.0011578	0.00106113	0.0012756	0.00112166	0.00161972	0.000933212	0.000855493	0.00098697	0.0030553	0.00115395	0.00062825	0.00507332	0.00145917	0.00420862	0.00295342	0.000687081	0.0046776	0.00159702	0.00604105	0.000602711	0.000540447	0.0287444	0.0356347
IRF7_f1	0.000751079	0.00454788	0.00736266	0.000839542	0.000340405	0.000463115	0.000383738	0.00173785	0.0007007	0.00162676	0.000966184	0.00175939	0.007431	0.000501911	0.00273032	0.004329	0.00945784	0.00193424	0.00173981	0.00357798	0.00506333	0.00908825	0.00974362	0.00833196	0.00429266	0.0028895	0.00123366	0.000610617	0.00122122	0.00104458	0.00184009	0.00110178	0.00118325	0.000651466	0.000555726	0.00116189	0.00215883	0.00414613	0.00141405	0.00558855	0.00858591	0.00663004	0.00748468	0.0101344	0.003596	0.000347911	0.000411959	0.00932762	0.00680864
IRF9_f1	0.000719844	0.00335642	0.00296496	0.000992944	0.000309022	0.000456534	0.000350797	0.00143388	0.00063342	0.000501191	0.000956721	0.000461854	0.00316685	0.00050462	0.00231149	0.000764526	0.00897461	0.00218627	0.000648775	0.00671314	0.00381278	0.00622862	0.00629556	0.00627929	0.00557296	0.00291199	0.00119408	0.00137227	0.00140457	0.00149813	0.00165595	0.00079172	0.000555564	0.00138443	0.000634483	0.00203428	0.0020601	0.00358027	0.0076317	0.00441604	0.005311	0.00405815	0.00577523	0.00651615	0.00336876	0.000466968	0.000411266	0.00555921	0.00489544
ITF2_f1	0.00568056	0.00183003	0.000232067	0.00301505	0.00487525	0.00300813	0.00386764	0.000965887	0.00952381	0.00190946	0.002145	0.00328989	0.000640467	0.00247075	0.00156686	0.00109769	0.00168993	0.028169	0.0167145	0.00036404	0.000589971	0.00144051	0.00117786	0.000946773	0.00225348	0.000801149	0.0108775	0.00224955	0.00473934	0.00228833	0.00348444	0.00277152	0.000757181	0.000508071	0.0119432	0.000587336	0.000654498	0.00631058	0.00112498	0.00112864	0.00627806	0.000998737	0.00103164	0.001729	0.001705	0.00237318	0.00192945	0.00182694	0.000651466
JUNB_f1	0.00304366	0.000842104	0.00185109	0.00142419	0.00243072	0.000743483	0.00194363	0.00127918	0.00272582	0.00333157	0.00194363	0.0554985	0.00159492	0.00119854	0.0874648	0.47284	0.000763637	0.00562371	0.0130358	0.00204884	0.00144307	0.0029383	0.00199402	0.00171485	0.00722966	0.00220777	0.00108067	0.00170953	0.00089948	0.00107718	0.00237397	0.0340206	0.0018577	0.00400815	0.000823667	0.00160701	0.00148002	0.00046525	0.00358565	0.000359162	0.00169205	0.000272583	0.000303106	0.000308473	0.000351365	0.000600608	0.000562744	0.000703711	0.00105428
JUND_f1	0.00364478	0.00099555	0.00210178	0.00131046	0.00164664	0.000384095	0.00121921	0.000906979	0.00319857	0.0037968	0.00219673	0.0820106	0.00196517	0.00147024	0.0796649	0.334882	0.000815322	0.00692398	0.015288	0.00209737	0.00142212	0.00344488	0.0027562	0.00221566	0.00855521	0.00252413	0.00253544	0.00174244	0.00101329	0.00189965	0.00279569	0.034715	0.00227493	0.00635257	0.00133526	0.00181184	0.00107315	0.000532858	0.00339066	0.000302441	0.00106952	0.00026418	0.000318682	0.000338617	0.000336649	0.000787868	0.000733454	0.000782768	0.000666564
JUN_f1	0.00574999	0.000862452	0.0017452	0.00149613	0.000481	0.000581625	0.000481	0.00114492	0.00496524	0.00605303	0.0116732	0.121212	0.00110095	0.00211102	0.0854698	0.335518	0.000815175	0.0100458	0.0225362	0.00213523	0.00142248	0.00193986	0.00795229	0.00757206	0.00805762	0.00220371	0.00232767	0.00290082	0.0019802	0.00149713	0.00382796	0.0454545	0.00305173	0.00416667	0.00125893	0.00140107	0.00123749	0.000408785	0.00314991	0.000319303	0.00136595	0.000262508	0.000399295	0.000296979	0.000502245	0.00098067	0.000503767	0.000886278	0.000771223
KAISO_f1	0.00900225	0.000618985	0.00202528	0.00142156	0.000936305	0.00215929	0.000502363	0.00126544	0.00562993	0.000579357	0.000707805	0.000528073	0.00106703	0.00213252	0.00187171	0.00126314	0.00318544	0.00382723	0.00110201	0.000608079	0.00193207	0.00615359	0.00926528	0.00772582	0.00737191	0.00602311	0.00448348	0.000779846	0.00126409	0.00106561	0.000644062	0.000439513	0.00064713	0.00380328	0.00337996	0.00119139	0.0029168	0.00278473	0.00316716	0.0498909	0.0134819	0.0301827	0.049487	0.0100858	0.0514099	0.00342846	0.00123487	0.0133903	0.0159569
KLF1_f1	0.00449794	0.00216716	0.000352145	0.00573997	0.010453	0.00338118	0.00664992	0.000964575	0.00078684	0.00156339	0.00180436	0.00254106	0.0068838	0.00320959	0.00358738	0.00310632	0.00164933	0.000724543	0.000872634	0.000565281	0.000464751	0.00633326	0.00819509	0.00795881	0.00113408	0.0028575	0.00580255	0.00143828	0.000875665	0.00160355	0.00137679	0.00496373	0.00151077	0.00126416	0.00661178	0.00218471	0.00071803	0.0025243	0.000567182	0.00353687	0.00298976	0.00871008	0.00308477	0.00469063	0.00793737	0.0149518	0.0205166	0.00100645	0.00126295
KLF4_f2	0.0174538	0.00199092	0.000289558	0.00292353	0.00529653	0.00621065	0.00615098	0.00163465	0.000657905	0.0012801	0.00107489	0.00186968	0.0117851	0.00217943	0.000700265	0.000802328	0.00169925	0.000684543	0.00105248	0.00115302	0.000420435	0.00256422	0.00348786	0.0034904	0.000426102	0.00121921	0.00849215	0.00208902	0.0010727	0.000770297	0.00251067	0.00152207	0.000937281	0.000974391	0.00785137	0.000985192	0.000596655	0.00295675	0.000461013	0.0193356	0.00633438	0.00701481	0.0123793	0.00118943	0.0368968	0.0431527	0.052683	0.00109911	0.000820552
KLF8_f1	0.00816327	0.00100619	0.000410413	0.0129164	0.0132666	0.0216315	0.0102163	0.00214029	0.00101729	0.00291014	0.00316742	0.0046026	0.000826131	0.00605715	0.00260385	0.00199751	0.00143771	0.000426704	0.00160354	0.000381243	0.000583896	0.00106929	0.00164334	0.00137462	0.00134075	0.000571063	0.0123199	0.00179238	0.00206556	0.0019802	0.00539956	0.00393157	0.00452098	0.00110716	0.0197137	0.00116439	0.000737868	0.00226397	0.000658612	0.00298118	0.00662847	0.00108895	0.00270132	0.00122416	0.00315119	0.0494917	0.0287903	0.00352371	0.00508647
LEF1_f1	0.000648889	0.00180205	0.0005	0.00273722	0.00052815	0.00072614	0.000550798	0.00523408	0.000930925	0.00299091	0.00411921	0.00267185	0.00825736	0.00140828	0.00395019	0.00594648	0.00619847	0.000935962	0.00111429	0.000465246	0.00198807	0.00611098	0.00672813	0.00569051	0.00292647	0.00162035	0.00299548	0.0371866	0.037037	0.024728	0.0425241	0.00398406	0.0028669	0.00104275	0.000340337	0.000624396	0.00270337	0.00221059	0.00141973	0.00111549	0.00108278	0.000773957	0.000642253	0.00196464	0.000561091	0.000536802	0.000816957	0.00142276	0.00123671
LHX3_f1	0.00052125	0.00152574	0.0649469	0.000862529	0.000248243	0.000266842	0.000255912	0.000992038	0.000482709	0.000660362	0.00137059	0.00302592	0.00159079	0.000291416	0.00212583	0.00336726	0.00189289	0.000344861	0.000339297	0.00483348	0.0126203	0.00312417	0.00219661	0.00373123	0.00247003	0.00275929	0.000373137	0.00168693	0.00177221	0.00228546	0.00212679	0.000444889	0.00110539	0.020717	0.000424038	0.00830327	0.00712388	0.000746337	0.0934593	0.000866708	0.00067159	0.000672647	0.000955725	0.00125785	0.000521216	0.000247873	0.000283527	0.00191285	0.00131219
MAF_f1	0.00264251	0.00108389	0.000873668	0.00266142	0.000413774	0.00304569	0.000981354	0.000830039	0.00379459	0.0262331	0.0203188	0.0218758	0.00124549	0.0292162	0.0440203	0.0182189	0.000457479	0.00307314	0.00113612	0.00075662	0.000472754	0.0029703	0.00165326	0.00199718	0.000741565	0.00127624	0.000614273	0.0102569	0.0143473	0.0190287	0.00311559	0.0243304	0.0292097	0.00212314	0.00255759	0.00210604	0.00074757	0.00301242	0.00288822	0.00046118	0.000838886	0.000433324	0.000543884	0.000778743	0.00038695	0.000541044	0.00183363	0.0026428	0.00656897
MAX_f1	0.0205411	0.00180749	0.000583417	0.00337833	0.00336862	0.00248016	0.00748973	0.00113702	0.160423	0.00457053	0.0046831	0.009125	0.000423595	0.0320416	0.00321069	0.00418564	0.000630068	0.236655	0.136899	0.00032649	0.000364479	0.00147905	0.00217183	0.00100568	0.00122778	0.00150283	0.000924481	0.00415497	0.00552685	0.00393384	0.00333934	0.00520966	0.00201724	0.00142469	0.00673058	0.000813603	0.000670855	0.00293395	0.000986639	0.00141136	0.00124339	0.000753201	0.00149258	0.00127835	0.00109295	0.00607031	0.00371286	0.000371722	0.000545629
MBD2_si	0.00121856	0.000396548	0.00027664	0.000977532	0.0241996	0.0234736	0.0146086	0.000642283	0.00057376	0.00102927	0.000912258	0.000788241	0.000371971	0.00143678	0.000705988	0.000337825	0.000289212	0.000514624	0.0016343	0.000463903	0.000263056	0.000273865	0.000280353	0.000311	0.000553142	0.000500921	0.00116389	0.00262674	0.002017	0.00174899	0.00108823	0.000858906	0.0010089	0.00229977	0.00475651	0.000582203	0.000287587	0.00189709	0.00078345	0.00388644	0.00736907	0.00315182	0.00618406	0.00471963	0.0215414	0.00613585	0.00666578	0.00927995	0.0246178
MECP2_f1	0.000741656	0.00102418	0.000323673	0.00346874	0.0318725	0.0568421	0.048583	0.000586492	0.000930925	0.000487092	0.00031305	0.000969932	0.000370108	0.00134697	0.000441179	0.000616143	0.0038682	0.000799988	0.00152836	0.000263586	0.000263586	0.000374062	0.00034917	0.000525514	0.000450906	0.000384383	0.024605	0.00120034	0.00198807	0.00193424	0.00109651	0.000993049	0.00043379	0.00208768	0.00606964	0.000883729	0.00035365	0.00211925	0.000648949	0.0126875	0.0041569	0.00202429	0.00719854	0.00492611	0.0223117	0.00853199	0.00194565	0.0599125	0.0788913
MEF2A_f1	0.00153765	0.0048847	0.00844892	0.00145048	0.000620653	0.000638644	0.00071201	0.00512706	0.000729188	0.000313164	0.000594394	0.000792352	0.00114775	0.000324498	0.00100936	0.00136692	0.00306248	0.000709919	0.000457074	0.0351116	0.0446236	0.00178502	0.00126777	0.000869546	0.00138605	0.00179554	0.000389524	0.00058967	0.000860919	0.000646964	0.000565073	0.000510912	0.000335355	0.00174321	0.000545225	0.00372251	0.00131073	0.000422316	0.0103646	0.00139236	0.000656793	0.00168704	0.00121743	0.00337547	0.000888636	0.000523119	0.000633735	0.00103377	0.000431184
MEF2C_f1	0.00146275	0.0020194	0.00638549	0.0015503	0.000491168	0.000584639	0.000519753	0.00459717	0.000702777	0.000312264	0.000339553	0.000665317	0.000848766	0.00038164	0.00077685	0.00177763	0.00547972	0.000749901	0.000470253	0.032655	0.0458602	0.00224504	0.00150728	0.000897434	0.00153017	0.00210589	0.000306477	0.000467462	0.0012273	0.000896457	0.000506803	0.000367725	0.000278767	0.00117447	0.00061167	0.00462415	0.00105914	0.000461498	0.00878729	0.00136161	0.00055509	0.00064817	0.000928636	0.00150304	0.000668297	0.00050925	0.000670385	0.000961742	0.000457158
MEF2D_f1	0.00222858	0.00400099	0.00437515	0.00121386	0.000834731	0.000772368	0.000898211	0.00747166	0.000765361	0.000319149	0.000575791	0.000825282	0.00161265	0.000415607	0.00115395	0.000910202	0.00314069	0.000722422	0.000408887	0.0367394	0.0420567	0.00190329	0.00137866	0.00106994	0.00228353	0.0021232	0.000310483	0.000600948	0.000684916	0.000439886	0.000465998	0.000590468	0.000311973	0.00231388	0.000779572	0.00455356	0.00127949	0.000641666	0.00741902	0.00199511	0.000780113	0.00209869	0.00129542	0.0042918	0.000920649	0.00068518	0.000703128	0.00134482	0.000499378
MEIS1_f2	0.00343326	0.00189111	0.00212362	0.000604575	0.000353786	0.000713725	0.000680877	0.00118686	0.00297697	0.00334248	0.00156967	0.00192565	0.00105751	0.00160666	0.0017807	0.00956023	0.00373531	0.00804464	0.00806414	0.0110147	0.00996922	0.00129731	0.00121317	0.00095187	0.0019265	0.00228687	0.000673413	0.00670773	0.005757	0.0081931	0.00535573	0.00269931	0.00364592	0.00467524	0.00165127	0.00100158	0.00115692	0.000610948	0.00194955	0.00131587	0.0020473	0.00143142	0.00133722	0.00187627	0.000912048	0.000505046	0.00044061	0.00138728	0.00136114
MEIS2_do	0.00266896	0.000741114	0.00057562	0.000462208	0.000394949	0.000558817	0.000404876	0.00126502	0.00599401	0.00483973	0.00279263	0.00181766	0.000917721	0.00194699	0.0023553	0.00982658	0.00257854	0.0165278	0.0191382	0.00152286	0.00200952	0.00218165	0.00212829	0.00194801	0.00339673	0.00455859	0.000908335	0.00484739	0.0043792	0.00809643	0.0101257	0.00164745	0.006237	0.000586893	0.00381461	0.00104601	0.00158403	0.00135997	0.00193238	0.00142875	0.00160622	0.00137818	0.00161576	0.00188654	0.00103702	0.000574045	0.000517942	0.00128801	0.00153263
MITF_f1	0.0025868	0.00124046	0.000990212	0.00588842	0.000738098	0.000843526	0.000754252	0.00120037	0.0849162	0.00794015	0.00901526	0.0141702	0.000471757	0.0212339	0.00190171	0.00433637	0.000870575	0.167056	0.0901672	0.000422081	0.000369742	0.00143046	0.0022936	0.001615	0.00158293	0.00149261	0.00412698	0.00354931	0.00444589	0.0044588	0.00281518	0.0116395	0.00297566	0.00239263	0.00491427	0.000687744	0.000970798	0.0018658	0.000981435	0.00115957	0.000862178	0.00105042	0.00115385	0.000795393	0.000732943	0.00158479	0.00164632	0.000425539	0.000351686
MTF1_f1	0.00989508	0.000512917	0.000506565	0.0023743	0.0011477	0.00405241	0.00133552	0.00229118	0.0109652	0.00721984	0.00360757	0.00208529	0.00089486	0.00837441	0.00115255	0.000571028	0.000686695	0.0130492	0.0286048	0.00165589	0.000790106	0.00817837	0.0062	0.00523384	0.00891342	0.00453085	0.00158831	0.00527922	0.00261563	0.00209403	0.00781182	0.0074918	0.00513549	0.000632029	0.00176795	0.000804972	0.00601452	0.0143521	0.00123768	0.00332316	0.0128082	0.00610734	0.0025404	0.00839733	0.00123569	0.00464126	0.00195211	0.00196338	0.000925022
MYB_f1	0.00105597	0.00169401	0.00381858	0.00217074	0.000492543	0.00106496	0.000513662	0.00251496	0.000434676	0.00355785	0.00280491	0.00281654	0.000753171	0.000587391	0.00306183	0.00316456	0.000548292	0.000464384	0.000921132	0.000224536	0.000795123	0.00344447	0.00358043	0.00416992	0.00218045	0.00159612	0.000308941	0.00209354	0.00243491	0.00288575	0.00131702	0.00278847	0.00216663	0.00335946	0.00307704	0.000688436	0.00263835	0.00311378	0.00102987	0.00241718	0.000778739	0.0014194	0.00190014	0.0015715	0.00102211	0.000826206	0.000805168	0.000356097	0.000791766
MYCN_si	0.0732759	0.00123847	0.000368641	0.0040015	0.00294985	0.0020284	0.000752135	0.000796153	0.24	0.00398388	0.00430769	0.00661021	0.000250089	0.0226782	0.00234181	0.00148415	0.000507699	0.180556	0.104465	0.000240261	0.000236567	0.0014288	0.00232004	0.00103243	0.00157666	0.00140712	0.00061954	0.00237768	0.00285512	0.00153037	0.00129186	0.00554341	0.00207829	0.000927767	0.00789144	0.000824103	0.000583944	0.00364001	0.000687896	0.000968336	0.00381001	0.0049817	0.00179408	0.00535094	0.0023146	0.0162523	0.00964134	0.000400931	0.0015555
MYC_f1	0.0282823	0.00199793	0.000330252	0.00512649	0.00346106	0.00203926	0.00669643	0.00104842	0.172608	0.00179126	0.00139835	0.00232421	0.000325606	0.0268329	0.00174134	0.000589971	0.000415422	0.172105	0.119077	0.000305903	0.000280822	0.00136167	0.00257258	0.00129835	0.00180301	0.0013409	0.000872111	0.00140408	0.00173543	0.000674111	0.00173473	0.00185512	0.00102366	0.000692265	0.00713051	0.000853922	0.000572331	0.00237805	0.000836877	0.00283857	0.00193279	0.001834	0.00259429	0.00204579	0.00214086	0.0107914	0.00623098	0.000353431	0.000741781
MYF6_f1	0.00173224	0.000762714	0.000377884	0.000897195	0.00100018	0.00107693	0.00217654	0.00107354	0.000993049	0.00390624	0.00375439	0.00422685	0.000682297	0.00180699	0.00723121	0.00311931	0.000439857	0.0277778	0.0121895	0.000255832	0.000993049	0.00123528	0.0015921	0.00166451	0.00150683	0.000917844	0.0003647	0.002549	0.00298507	0.00306347	0.00154542	0.00399969	0.00180288	0.00091229	0.0130834	0.000484934	0.000689814	0.00467829	0.00113243	0.00194364	0.00118417	0.000742344	0.00102966	0.000827891	0.000632457	0.0013694	0.00092677	0.000471825	0.000393868
MYOD1_f1	0.00227231	0.00101946	0.000330344	0.00202632	0.00101313	0.00144231	0.00136381	0.00103447	0.0367347	0.00343492	0.00307004	0.00368314	0.000915603	0.00212792	0.00431349	0.00252269	0.000625968	0.0503018	0.0447193	0.000425986	0.000615536	0.0012465	0.00163443	0.00148887	0.00147012	0.00128316	0.000968582	0.00217058	0.00258842	0.00217674	0.00274908	0.00338324	0.00206685	0.000743062	0.0147217	0.000628079	0.00143817	0.00407543	0.000722186	0.00240945	0.00119584	0.00105007	0.00132787	0.000994174	0.000892998	0.00106285	0.000995272	0.000659211	0.00048852
NANOG_f1	0.00231265	0.0112138	0.00763406	0.000577544	0.000368187	0.000593767	0.000358365	0.00119372	0.00195695	0.000919086	0.00119883	0.00150162	0.00430955	0.00087409	0.00086648	0.00163574	0.00422736	0.00206534	0.00239116	0.00392157	0.000325627	0.00124422	0.00170746	0.00260681	0.000737806	0.00177203	0.000272365	0.00124492	0.00112023	0.00236109	0.00410214	0.000590355	0.00121402	0.0041841	0.000402682	0.00502745	0.00120337	0.00283853	0.00157282	0.00223839	0.000772963	0.000333444	0.0017004	0.000397043	0.000738272	0.000558667	0.000561895	0.000501489	0.000313813
NDF1_f1	0.00123528	0.000728139	0.000255895	0.0018389	0.00220569	0.00651175	0.00235075	0.000707327	0.0236017	0.00309845	0.00283391	0.00211394	0.00299283	0.00332343	0.00341549	0.00220816	0.000409768	0.0516183	0.0348521	0.00048994	0.00047796	0.00119049	0.00204126	0.00227222	0.00627089	0.00285938	0.000854289	0.00401262	0.00510305	0.00351614	0.00712483	0.00285676	0.00273082	0.000520257	0.032593	0.000650391	0.000636203	0.00136805	0.000645188	0.00355731	0.00137708	0.00143117	0.0023925	0.00234602	0.00188662	0.00141814	0.00203881	0.000654118	0.00118503
NF2L1_f1	0.000834441	0.000810366	0.00445504	0.00225927	0.000263062	0.000347851	0.000270607	0.000529813	0.000993049	0.0527934	0.048583	0.0530612	0.00111697	0.0121295	0.0379759	0.0925727	0.00247035	0.0117188	0.00598042	0.00298507	0.00317223	0.00326775	0.0034774	0.00390911	0.00335468	0.00279951	0.000709041	0.00198182	0.00116781	0.000830201	0.00268569	0.0543933	0.0508387	0.000847071	0.000477199	0.00192997	0.00498799	0.00084317	0.0117188	0.000417641	0.00060342	0.000742344	0.00158067	0.00107729	0.000424551	0.00106054	0.000564086	0.001457	0.00148441
NFAC1_do	0.000717501	0.00818575	0.00315132	0.00385482	0.00128291	0.00196321	0.00127095	0.00113469	0.00076886	0.000460819	0.00133014	0.000548496	0.0014897	0.00215959	0.000554467	0.000638067	0.016392	0.00061134	0.000347991	0.00128939	0.00267683	0.00700064	0.00470097	0.00750871	0.0113024	0.00436955	0.00391179	0.00422487	0.00500308	0.00491174	0.00194849	0.00070374	0.000591695	0.000875266	0.00184442	0.00182814	0.00197478	0.00383416	0.00318715	0.00788929	0.00367097	0.0027259	0.0139471	0.00332655	0.00921314	0.00143479	0.00158737	0.0213368	0.0279408
NFAC1_si	0.00105416	0.0151079	0.00583846	0.00477447	0.000842112	0.00225933	0.000896551	0.00143396	0.00113359	0.000408894	0.00135107	0.00193004	0.0107721	0.00409587	0.000867731	0.000543216	0.0192937	0.000539989	0.00066197	0.00197966	0.00173323	0.00528009	0.0023425	0.00608421	0.00999313	0.00788761	0.0040666	0.00315226	0.00213048	0.0016518	0.0012788	0.000462378	0.000963188	0.000720117	0.00206069	0.00213679	0.00175398	0.00249154	0.00413598	0.00284809	0.00204575	0.00302039	0.00560305	0.000970083	0.00181483	0.00127485	0.00133013	0.0322726	0.0267204
NFAC2_f1	0.00103819	0.0115376	0.00106018	0.00278306	0.0010769	0.00193224	0.0010683	0.000970538	0.000824286	0.000385482	0.000503794	0.000360117	0.0148332	0.00344513	0.000755086	0.000505575	0.0305442	0.000450337	0.00154693	0.00160272	0.000800716	0.0094919	0.00490875	0.0131446	0.0153635	0.008644	0.00467796	0.00178276	0.0012566	0.0012222	0.000689821	0.000358005	0.000508971	0.00105597	0.0028887	0.00136652	0.000537071	0.00141636	0.00342969	0.0190216	0.00455696	0.00105556	0.0300097	0.00755919	0.0160996	0.00131206	0.00147432	0.0274082	0.039231
NFAC3_f1	0.00144779	0.00998681	0.00140411	0.00179702	0.00060651	0.00128314	0.000711413	0.00132487	0.00112392	0.000550563	0.000928783	0.000465257	0.00943572	0.00408613	0.000814844	0.000614667	0.0298461	0.000718907	0.00183292	0.00179486	0.00395257	0.00362932	0.00295567	0.00485319	0.00906933	0.0114761	0.00270992	0.000826021	0.000963553	0.000886496	0.0007892	0.000469759	0.000614715	0.000557193	0.00321386	0.00162246	0.00188829	0.00143068	0.00125877	0.0100875	0.00216624	0.00175659	0.0162502	0.00243784	0.00740494	0.00159696	0.00188567	0.0126677	0.0292634
NFAC4_f1	0.000515215	0.00929572	0.00102126	0.00180404	0.00138886	0.00251861	0.00138245	0.000505797	0.000604997	0.000457914	0.00101643	0.000463297	0.00962264	0.00193911	0.00127247	0.000490455	0.0300105	0.000324817	0.00165195	0.00147432	0.00167747	0.00872724	0.00573859	0.0118078	0.010681	0.00541106	0.00590383	0.00208689	0.00106045	0.00133544	0.000721595	0.000436382	0.000406824	0.000579371	0.0022844	0.000970457	0.000569785	0.0005258	0.00200449	0.0213563	0.00947329	0.0021222	0.0311985	0.00943235	0.0214914	0.00134447	0.00141112	0.0362825	0.0524528
NFE2_f2	0.00691131	0.00050714	0.000996962	0.00182355	0.000789784	0.00112965	0.000693259	0.00182152	0.00426684	0.00494549	0.00422665	0.0347928	0.00250586	0.00495549	0.284064	0.101943	0.00136845	0.00781883	0.0125644	0.000781563	0.000629534	0.00164538	0.0015161	0.00120741	0.00264637	0.0012215	0.00104018	0.00165384	0.00127324	0.00156098	0.00181911	0.0112526	0.00359686	0.00211897	0.00134919	0.00196956	0.00133082	0.00168825	0.00170034	0.000694987	0.00320965	0.000529163	0.000631786	0.000894115	0.000945068	0.000708423	0.000950438	0.00082639	0.00115226
NFIA+NFIB+NFIC+NFIX_f2	0.00536369	0.00281235	0.00143792	0.000539909	0.00655304	0.00488819	0.00723455	0.00284214	0.00356243	0.00225791	0.0035483	0.00519872	0.00134561	0.00280958	0.00268707	0.00312511	0.00185843	0.00200164	0.00296639	0.00115338	0.000577024	0.00308221	0.00264195	0.00239469	0.0042264	0.00535042	0.00141031	0.0060984	0.00195782	0.00164239	0.00414656	0.00261573	0.0029094	0.00122045	0.00292435	0.00129194	0.00213139	0.00185395	0.00173613	0.00950426	0.0087892	0.00713425	0.00725302	0.010484	0.00778588	0.00128569	0.00268722	0.00189067	0.00208275
NFIA+NFIB+NFIC+NFIX_si	0.00396825	0.00616077	0.0011257	0.00163036	0.000905742	0.00219917	0.000860416	0.00363281	0.00373413	0.000730816	0.00387597	0.00486855	0.00150539	0.0027552	0.00262235	0.000415813	0.00239827	0.00296485	0.00267352	0.000744602	0.000993049	0.0117994	0.011011	0.00883869	0.0115607	0.0110364	0.000391564	0.00447808	0.00373413	0.00308623	0.0044511	0.00198807	0.000814145	0.000635169	0.00252952	0.00199248	0.00122699	0.000905746	0.00436258	0.0107005	0.00362364	0.0216718	0.0102488	0.030303	0.00652917	0.0011599	0.000956188	0.000942195	0.000834441
NFIL3_si	0.00095611	0.00150031	0.0149766	0.0027524	0.000499807	0.000476072	0.000562774	0.00277197	0.00537284	0.0212597	0.053521	0.0301561	0.00496604	0.0041368	0.000838783	0.00104785	0.000776264	0.00157144	0.00487981	0.0141728	0.00991756	0.0758293	0.0877277	0.0811467	0.0497206	0.056996	0.000377431	0.000866294	0.00121074	0.000909166	0.000986945	0.0272176	0.0160804	0.00358673	0.00041003	0.00066196	0.259512	0.00603881	0.010563	0.000486574	0.000333403	0.00039441	0.000502253	0.000435695	0.000299572	0.000529085	0.000348559	0.00114059	0.000732639
NFKB1_f1	0.00047645	0.00159674	0.000579948	0.00119575	0.00470671	0.00506964	0.00372977	0.000768828	0.000547289	0.000289151	0.000622546	0.00121832	0.00310797	0.00140331	0.000456612	0.000262388	0.00713035	0.000697456	0.00111282	0.000774695	0.00187243	0.00485935	0.00352128	0.0052015	0.00566585	0.00223012	0.00726446	0.000757671	0.000519319	0.000771428	0.00120948	0.000383666	0.000497557	0.000353413	0.00337848	0.000526724	0.00035699	0.00687977	0.00121359	0.00944513	0.0101884	0.00194378	0.0121606	0.0036066	0.0122181	0.00292749	0.00422893	0.00751712	0.00846331
NFYA_f1	0.0011534	0.0103061	0.010159	0.000806069	0.00102659	0.00236365	0.00108915	0.0083633	0.000507532	0.00156042	0.00171545	0.000877475	0.00114752	0.000575126	0.00077226	0.00119601	0.000636894	0.000666315	0.00156238	0.000397397	0.00325076	0.0053123	0.00242049	0.0120126	0.00311746	0.019209	0.00107298	0.00149757	0.00175731	0.000872645	0.0047122	0.00130929	0.00453496	0.000999017	0.00407461	0.0187414	0.000938944	0.0162927	0.0203498	0.00731986	0.00364179	0.00761211	0.00659387	0.00675707	0.00341952	0.000682277	0.00209371	0.00106908	0.000772646
NFYB_f1	0.0010481	0.011709	0.0124945	0.000830059	0.00106396	0.00241694	0.00116064	0.00622398	0.000510609	0.00171421	0.00183178	0.00100291	0.00114563	0.000569047	0.000820853	0.0013732	0.00077856	0.00074765	0.00155933	0.000368426	0.00285799	0.00423262	0.0022577	0.0111141	0.00201161	0.0184067	0.0021322	0.00152043	0.00205717	0.000965332	0.00437558	0.0014621	0.00508225	0.00270594	0.00421274	0.0155626	0.000775816	0.0178592	0.0191931	0.00613546	0.00339653	0.00546884	0.00574996	0.0043741	0.00311432	0.000551033	0.00295879	0.000889747	0.000692541
NFYC_f1	0.00141337	0.0105152	0.0125276	0.0011193	0.00143556	0.0030288	0.00111954	0.00164569	0.00126747	0.00275275	0.00270639	0.00154461	0.000733259	0.000989872	0.00119017	0.0020164	0.00093856	0.00129797	0.00132102	0.000335369	0.000547088	0.00332686	0.00246525	0.00888541	0.00292885	0.0148348	0.00173271	0.00159362	0.00164696	0.00164441	0.00416405	0.00244198	0.00636985	0.00444531	0.00232857	0.0112205	0.00107346	0.0123637	0.0245651	0.00510384	0.00152297	0.00431459	0.0050563	0.00341966	0.00297926	0.00112083	0.00393553	0.000670089	0.000870465
NKX25_f1	0.0019802	0.0028076	0.00369929	0.00259144	0.00052815	0.00072614	0.000966184	0.000951731	0.00149031	0.00489237	0.00449952	0.00667581	0.00209637	0.0135721	0.00130103	0.00315029	0.00164382	0.000588546	0.0176115	0.0120482	0.000993049	0.00396366	0.00516265	0.00467618	0.00189568	0.00233945	0.000609868	0.002549	0.00298507	0.00523052	0.0046027	0.00570573	0.00518391	0.0031348	0.00187528	0.00605738	0.00517369	0.00459809	0.000966184	0.00222481	0.0010126	0.000995308	0.00151061	0.000444438	0.000767393	0.00120667	0.00226017	0.0113879	0.00027413
NKX28_f1	0.000960647	0.00261142	0.00514086	0.00402613	0.00421941	0.00108814	0.00316122	0.00113877	0.000812348	0.00295809	0.00347514	0.00251157	0.00735216	0.00314087	0.00370555	0.0026883	0.0239398	0.000722686	0.00880981	0.00983607	0.000295487	0.00160641	0.00109799	0.000613283	0.000569609	0.000795948	0.0107361	0.00864633	0.00627903	0.0112657	0.0184682	0.00352973	0.00295302	0.00171527	0.00179235	0.000806413	0.00162188	0.00133505	0.00116667	0.00129648	0.000858413	0.0013816	0.00122088	0.000574164	0.00115017	0.000538685	0.000709078	0.0027503	0.00182174
NKX31_si	0.000334476	0.00210534	0.0230462	0.00340807	0.000247798	0.000240055	0.000247798	0.00383953	0.0010364	0.000471184	0.0015813	0.00193582	0.00167503	0.000244515	0.00197157	0.00279188	0.00201491	0.000302461	0.000612942	0.0226652	0.0178638	0.00378368	0.00295432	0.00413785	0.00351505	0.00296305	0.000297338	0.000619457	0.000495506	0.000556989	0.00105941	0.000486284	0.000411127	0.00959465	0.000302493	0.00245993	0.0105715	0.00112338	0.0289631	0.000433411	0.000570467	0.000509327	0.000557937	0.000736029	0.000261174	0.00024712	0.000238486	0.00434551	0.000525955
NKX32_f1	0.00204544	0.00315259	0.0020115	0.00156943	0.000456151	0.000831837	0.000470074	0.00133397	0.000665336	0.00147601	0.00102255	0.00165748	0.00192052	0.0101281	0.00119446	0.00116653	0.000789451	0.000727184	0.0033855	0.014732	0.00100226	0.00135403	0.00245829	0.0027521	0.00206913	0.000563819	0.00042194	0.001587	0.0030128	0.00131332	0.00213024	0.00156102	0.0016135	0.00273557	0.0014373	0.000900546	0.00198653	0.00444526	0.00366569	0.00443076	0.00154598	0.00120055	0.00281302	0.000756665	0.00175197	0.00738	0.0172329	0.00608516	0.00369096
NOBOX_si	0.000977517	0.00742271	0.0620861	0.000947406	0.000399917	0.000547934	0.00040831	0.000983834	0.00128842	0.000948324	0.00180729	0.0014426	0.00185047	0.000423689	0.00119261	0.00680105	0.00125596	0.000362615	0.000646367	0.00196464	0.00107345	0.0115696	0.00776531	0.0112971	0.0121024	0.00480553	0.000322017	0.0012	0.00146891	0.00244364	0.00134119	0.000981354	0.000987967	0.007972	0.000631231	0.00910474	0.00929481	0.00112157	0.314931	0.00227349	0.000593883	0.000749064	0.00167157	0.000484731	0.000861019	0.000456434	0.000470248	0.00171668	0.000461792
NR1D1_f1	0.0013225	0.0146414	0.0112972	0.00475309	0.000244512	0.00087683	0.000244512	0.00148892	0.00114262	0.00768838	0.018374	0.00863738	0.00105672	0.00557047	0.00441544	0.0103976	0.000821948	0.00250242	0.00445432	0.00569343	0.00640146	0.00173992	0.00119872	0.00206292	0.00234637	0.00137806	0.000332976	0.0199128	0.0450661	0.0555379	0.0308746	0.0143314	0.00844889	0.00115643	0.000835603	0.00103456	0.00403547	0.000826973	0.00570444	0.00105434	0.000915157	0.000868391	0.00124021	0.00164281	0.000565618	0.000247348	0.000391752	0.00360736	0.0015894
NR1H4_f1	0.000821761	0.00323897	0.00123328	0.00151354	0.00257706	0.00215993	0.0030673	0.00163175	0.000459696	0.0101255	0.0110526	0.00971431	0.00559384	0.00303146	0.00389724	0.00358122	0.00092308	0.00123733	0.00275845	0.00105659	0.000406459	0.0011935	0.000664939	0.000984125	0.000645288	0.000763634	0.00304733	0.0512663	0.0729357	0.087419	0.0451233	0.0096175	0.0143674	0.00151523	0.00613898	0.00313295	0.000597837	0.00348674	0.00285082	0.000773016	0.000778715	0.000644681	0.000605832	0.000513241	0.00151597	0.00167855	0.00189664	0.00108907	0.00102188
NR1I2_f2	0.00199707	0.00302647	0.0021853	0.00576303	0.0010971	0.000835519	0.000998723	0.00069366	0.00209832	0.0042729	0.00428606	0.00484955	0.00121071	0.00263672	0.00366767	0.00504473	0.0031799	0.00267471	0.00270287	0.00280109	0.00160279	0.00365147	0.00395	0.00536528	0.00158399	0.00216805	0.00269304	0.0187542	0.0577036	0.0539463	0.0183182	0.00312767	0.00422973	0.00453405	0.003168	0.000888609	0.00596064	0.00169628	0.00101607	0.000680624	0.000833889	0.000748506	0.000560525	0.000868283	0.000602911	0.000547996	0.000635993	0.00382998	0.00518417
NR1I2_si	0.00590172	0.00151425	0.000715975	0.0142535	0.000588546	0.000472942	0.00101152	0.0011692	0.00498504	0.00884086	0.0117188	0.00389105	0.00186495	0.00325113	0.00154464	0.00146458	0.0020738	0.00594732	0.00623697	0.00186359	0.00124162	0.000842508	0.000996893	0.000996806	0.000635644	0.000808027	0.00129304	0.132677	0.208633	0.190805	0.0454641	0.00900901	0.0128723	0.00070036	0.00313217	0.0012133	0.00111088	0.000919893	0.000497955	0.000912533	0.000498256	0.000430267	0.000880962	0.000734876	0.00128684	0.000752852	0.000489622	0.00205541	0.00270927
NR1I3_f2	0.00320624	0.0032518	0.00173589	0.0042769	0.00167287	0.00153365	0.00194219	0.00112161	0.00452698	0.00632233	0.00777152	0.0110447	0.00161585	0.00219984	0.00480448	0.0103485	0.00311217	0.00512961	0.00385507	0.00226815	0.0023422	0.00326897	0.00413939	0.00576872	0.00145932	0.00166572	0.00215645	0.0257179	0.0347559	0.0408318	0.0101714	0.00520456	0.00663817	0.00234036	0.00372363	0.000673507	0.00549769	0.00131857	0.000898526	0.00184727	0.00121274	0.00131029	0.00118067	0.00133095	0.0018211	0.000816433	0.000851667	0.00349429	0.00420674
NR1I3_si	0.0054827	0.00277758	0.000718443	0.0138607	0.00188665	0.00098557	0.00205851	0.00115445	0.00463201	0.00912779	0.0244898	0.00401606	0.00160097	0.00348366	0.00192636	0.00159205	0.00151599	0.00695794	0.0107114	0.0019248	0.00128238	0.000700834	0.000720459	0.000726817	0.000816327	0.000823016	0.00202517	0.161414	0.269181	0.245658	0.0515697	0.00930714	0.00979325	0.00131504	0.0052992	0.00121056	0.000688169	0.000440007	0.000794331	0.000787523	0.000514668	0.000621186	0.000662003	0.000544918	0.0013715	0.000664031	0.000455245	0.0019512	0.00217308
NR2C1_si	0.00369131	0.00162876	0.000692204	0.00745779	0.00346519	0.00306274	0.00482177	0.000941769	0.00319641	0.0169133	0.0140371	0.0102177	0.00343418	0.00664922	0.00107913	0.00164027	0.00115221	0.00549324	0.00571507	0.00134892	0.00088365	0.00112989	0.00124751	0.00114057	0.000864959	0.00084598	0.00363377	0.220556	0.204188	0.201962	0.0604746	0.0106495	0.0137011	0.000415294	0.00751233	0.000920305	0.00109895	0.000626473	0.000786317	0.00316882	0.000882676	0.0011918	0.00307228	0.00272297	0.0066117	0.00166026	0.00168253	0.00267487	0.00236182
NR2C2_f1	0.00220432	0.0018055	0.000944141	0.00427574	0.00335812	0.0104817	0.00194617	0.000656133	0.00216877	0.00305793	0.00361672	0.0042637	0.0113897	0.00196657	0.00351509	0.00602362	0.0011279	0.00296508	0.00359588	0.000943554	0.000875859	0.00117466	0.00169407	0.00188108	0.00126573	0.001144	0.00192829	0.221781	0.142136	0.131429	0.203016	0.00297473	0.00279033	0.00167042	0.00428729	0.0013254	0.0013121	0.00168472	0.00163584	0.00333974	0.0015089	0.000771148	0.00223155	0.00404488	0.00289482	0.0014962	0.00163107	0.000789555	0.00107832
NR2E3_f1	0.00160284	0.00114198	0.00334179	0.000972773	0.000632716	0.000636913	0.00100825	0.00220245	0.00158129	0.00735245	0.0102621	0.0148661	0.0114402	0.00551794	0.00166862	0.0118919	0.0019526	0.00203419	0.00167958	0.00330488	0.00356817	0.00270224	0.00198261	0.00232973	0.00444336	0.00336962	0.00116655	0.0376009	0.032824	0.0291061	0.0950314	0.00757478	0.00593153	0.000721557	0.00113085	0.000918702	0.00115873	0.00265631	0.00126397	0.00139195	0.00094707	0.00111112	0.00148788	0.00207908	0.000962265	0.00035216	0.000395669	0.00283724	0.00287138
NR4A1_f1	0.00554739	0.0096105	0.000383389	0.00685601	0.00140144	0.00102525	0.00203415	0.00109906	0.00491076	0.00800801	0.00395257	0.00136054	0.00386755	0.00244197	0.00419938	0.00119096	0.00345444	0.0075929	0.00872611	0.00503854	0.00276732	0.00195986	0.00238494	0.00248575	0.00138512	0.00168143	0.00213359	0.129785	0.242767	0.186916	0.0486015	0.00816327	0.00224683	0.000694465	0.00233064	0.000878014	0.00109984	0.000517806	0.000492368	0.00251555	0.00104315	0.00130546	0.00226081	0.00311416	0.00380767	0.000825516	0.000737147	0.00419172	0.00422328
NR4A2_si	0.00447648	0.00952928	0.000514989	0.00618891	0.00113683	0.00138081	0.00169862	0.00108691	0.00335722	0.00392927	0.00125824	0.000684442	0.00272493	0.00326045	0.00233814	0.00117209	0.00428939	0.00626171	0.00694825	0.00673707	0.00336897	0.00171215	0.00189458	0.00226507	0.00166578	0.00186601	0.00165865	0.171946	0.321053	0.258537	0.0557991	0.004	0.00182281	0.000958071	0.00426569	0.000922186	0.00110153	0.000561603	0.000700739	0.00263338	0.0012173	0.00146997	0.00278976	0.00394191	0.00248217	0.000915679	0.000949948	0.00316507	0.00273564
NR5A2_f1	0.000945001	0.00312475	0.000685008	0.00219829	0.0104322	0.00433342	0.0198045	0.00111616	0.000711451	0.00240065	0.00291222	0.00231516	0.00387655	0.00179829	0.0114149	0.00254198	0.00742048	0.00125565	0.00172801	0.00151899	0.000632351	0.00338004	0.00404871	0.00385324	0.00252312	0.00223916	0.0163469	0.0213128	0.0421496	0.0332741	0.0215331	0.00286778	0.00359064	0.00186319	0.00181653	0.00100541	0.00368957	0.00151335	0.00092316	0.00145732	0.00129848	0.00196704	0.0010976	0.00137552	0.00108462	0.000607036	0.000791542	0.000696185	0.000395625
NR6A1_do	0.00175046	0.0027669	0.00233849	0.00283333	0.000578927	0.000709469	0.00264176	0.000918639	0.0015365	0.0042819	0.00523173	0.00267152	0.00282651	0.0061832	0.00535407	0.000648858	0.00197518	0.00894886	0.0027455	0.00198295	0.000925921	0.00129466	0.00143592	0.0015113	0.000868936	0.00129547	0.000805552	0.0463375	0.0707582	0.0805957	0.0280599	0.00322455	0.00592152	0.00110606	0.000888401	0.000794846	0.00118089	0.00153468	0.00193845	0.0010077	0.000538703	0.000698601	0.00112719	0.00108886	0.00123358	0.000484881	0.000453805	0.00281795	0.00312985
NRF1_f1	0.0270835	0.000274349	0.000261312	0.00128952	0.00448598	0.00376573	0.00451727	0.00075035	0.0261883	0.000424775	0.000653649	0.00227623	0.000425711	0.00069801	0.00196801	0.00124052	0.000804313	0.00888611	0.00215306	0.00045104	0.000298014	0.00249391	0.00364341	0.00378142	0.00448723	0.00294388	0.0012857	0.00116315	0.00081486	0.000843649	0.00162394	0.00271686	0.00063349	0.000573583	0.00153987	0.000578621	0.00141422	0.00325625	0.000536725	0.00552066	0.00793503	0.00598049	0.00284228	0.00641956	0.00331413	0.0107892	0.00482654	0.000565749	0.00424337
OTX2_si	0.000801702	0.00789861	0.0397588	0.000656485	0.000923503	0.000888041	0.00109015	0.00060722	0.000785403	0.000583066	0.00232582	0.00260256	0.00248538	0.000645462	0.000620946	0.00150048	0.00341657	0.000818295	0.00079683	0.00194509	0.00127514	0.002837	0.00253735	0.00413004	0.00468493	0.00749753	0.00184004	0.00206875	0.001133	0.000783828	0.00498436	0.000783251	0.000918743	0.245537	0.000426723	0.00390805	0.00573622	0.00798199	0.00809616	0.000873763	0.000714568	0.000662907	0.000825941	0.000749577	0.000875746	0.000753207	0.000802387	0.00310935	0.000575339
OVOL1_f1	0.00146796	0.00383545	0.00357344	0.00328915	0.000429551	0.000318895	0.000433797	0.00171543	0.00198807	0.00171072	0.00477352	0.00233709	0.00159866	0.000697335	0.00410731	0.00143853	0.00216356	0.00102474	0.0014798	0.00498504	0.0171544	0.00652616	0.00771689	0.0023632	0.00207115	0.00469369	0.000690683	0.00295988	0.00348432	0.00229774	0.000889586	0.00229942	0.00221511	0.000863375	0.00192152	0.0014054	0.0206219	0.00100238	0.00387597	0.000966802	0.00288742	0.00113766	0.00178713	0.000903657	0.00183346	0.000714222	0.000654151	0.00293733	0.00173224
P53_f2	0.00455524	0.0010016	0.000527921	0.00155997	0.00322645	0.00365377	0.00408418	0.000819187	0.00240907	0.00184556	0.000953212	0.00102644	0.00181625	0.00252266	0.0124749	0.00179641	0.00110606	0.00508435	0.00280491	0.000697896	0.000777117	0.0029201	0.0031835	0.00268606	0.000713693	0.00077716	0.00146668	0.00158992	0.00153946	0.00153985	0.00149555	0.00087766	0.00211132	0.000695433	0.00113647	0.000588712	0.00141876	0.00114674	0.000466271	0.000971176	0.000872684	0.000802742	0.000795251	0.000763361	0.000770713	0.00207233	0.00246991	0.00312995	0.00142581
PBX1_do	0.000494007	0.00589436	0.0068085	0.000665223	0.000296391	0.000324054	0.000300802	0.00224682	0.00042701	0.00332757	0.00737708	0.0044517	0.00212184	0.00118407	0.00273972	0.0128873	0.00430703	0.0011188	0.00108771	0.0237777	0.0109199	0.00171342	0.00160121	0.00220701	0.0028611	0.00322811	0.000289651	0.00126503	0.00154656	0.00283166	0.00131841	0.0042571	0.00570862	0.0125186	0.000380606	0.0401388	0.00305245	0.00262908	0.00343416	0.00076093	0.0011232	0.000682811	0.00101455	0.000908172	0.000714868	0.000487429	0.000522227	0.000629885	0.000551187
PBX2_f1	0.00296422	0.00504871	0.0109252	0.00271919	0.000416558	0.000464394	0.000456165	0.00157529	0.0020499	0.00398245	0.00401911	0.00842771	0.00122007	0.00542763	0.00229742	0.0127927	0.00146749	0.00425104	0.00321599	0.0282084	0.0225682	0.00177244	0.00138981	0.00179331	0.00248152	0.00168744	0.000533233	0.000541954	0.00138722	0.000957615	0.0023413	0.00308281	0.00444223	0.00247828	0.000499341	0.0256868	0.00137984	0.00366613	0.00480584	0.000803772	0.00139325	0.00102524	0.000975394	0.00100402	0.000628814	0.000422627	0.000476398	0.00272032	0.00311719
PBX3_f2	0.00243526	0.00821809	0.0102725	0.000756683	0.000530012	0.00130163	0.000499714	0.00185618	0.000871989	0.00327414	0.00478811	0.00480592	0.000946892	0.000541892	0.00607309	0.00760274	0.00106537	0.001178	0.00134945	0.00838593	0.00526076	0.000882773	0.000707065	0.00343017	0.000957173	0.00991109	0.000586601	0.00288687	0.00426647	0.00614121	0.00385559	0.00501434	0.00754274	0.00085333	0.00279164	0.0266765	0.000552714	0.00913258	0.00286298	0.00732629	0.00199439	0.00727721	0.00668224	0.00396446	0.00455366	0.00113519	0.00363667	0.000726349	0.00066437
PDX1_do	0.00118891	0.00295828	0.0433062	0.00195288	0.000603324	0.000418084	0.000622421	0.00100714	0.00131951	0.00713178	0.00750215	0.00566921	0.00201144	0.000632147	0.00139438	0.00930818	0.0010039	0.00103868	0.000723436	0.000466929	0.000408048	0.00961717	0.00628614	0.00813399	0.0114471	0.00434776	0.000671306	0.00365215	0.00447526	0.00402923	0.00129573	0.00688697	0.00681804	0.0627803	0.00101182	0.00451848	0.00545494	0.00083769	0.216152	0.00108655	0.000403505	0.000426242	0.000806876	0.000760126	0.000516372	0.000492628	0.000528079	0.00292573	0.00093838
PEBB_f1	0.00178395	0.00504694	0.000511902	0.000868567	0.00595977	0.00602641	0.00746083	0.00345649	0.00226617	0.00149663	0.00148331	0.00099231	0.000652848	0.00314601	0.000718085	0.000651301	0.00123274	0.00184902	0.00273566	0.0107127	0.00152555	0.00160761	0.00208662	0.00186102	0.00260348	0.0014754	0.00217576	0.00248139	0.00260673	0.00371655	0.00369825	0.000762195	0.00169929	0.00106866	0.00527513	0.0028767	0.00212548	0.00116579	0.00160712	0.00117712	0.00242499	0.00240208	0.00125901	0.00290848	0.00134791	0.00873587	0.01063	0.0121945	0.00680965
PIT1_f1	0.000567389	0.00743103	0.0117482	0.000815118	0.000419025	0.0003331	0.000542895	0.00511463	0.00042687	0.00127822	0.00150178	0.00173082	0.00538227	0.000532906	0.00191047	0.00498492	0.0106007	0.00212637	0.000841636	0.00473546	0.0133604	0.00780489	0.00475749	0.00601171	0.00408878	0.00577799	0.000271792	0.00112707	0.00117177	0.00100092	0.00115641	0.00116239	0.00096247	0.00417912	0.00119448	0.00254052	0.0181795	0.00522249	0.00644588	0.000637083	0.000528178	0.000570415	0.000608261	0.000931795	0.000475474	0.000400758	0.000544824	0.00250815	0.00218035
PO2F1_f1	0.00395257	0.0024091	0.0177305	0.000718314	0.000541158	0.000298483	0.000947411	0.00292029	0.00297324	0.000886654	0.00168553	0.00851789	0.00195786	0.000289152	0.00178994	0.0014742	0.00342615	0.00142932	0.00071631	0.00790538	0.0160643	0.0227723	0.0178168	0.0205975	0.00305597	0.00502528	0.000260365	0.00194248	0.00260062	0.00216438	0.00144925	0.000741656	0.00072004	0.00639436	0.000379719	0.00594215	0.0411795	0.018809	0.0121039	0.000676857	0.00051034	0.000485078	0.000556114	0.000724602	0.000301371	0.000588946	0.000573544	0.00186273	0.000636709
PO2F2_si	0.00395257	0.00201842	0.0196029	0.00080601	0.000541158	0.000282973	0.00103773	0.00293554	0.00297324	0.00110281	0.00114972	0.00582524	0.000819311	0.000302416	0.000987032	0.00542674	0.00395283	0.00161016	0.000785361	0.0052148	0.0160643	0.0157325	0.0114713	0.0133268	0.00301979	0.00358217	0.000261711	0.001221	0.00129862	0.0011469	0.00140665	0.000932076	0.00105124	0.00194881	0.000355952	0.00478207	0.031738	0.0178596	0.00641103	0.000631144	0.000449489	0.000542119	0.000517533	0.000783341	0.000324872	0.000639349	0.000671151	0.00149873	0.000659807
PO3F1_f1	0.00169296	0.00514714	0.0193512	0.00144507	0.00029053	0.000300329	0.000347092	0.00257557	0.00120547	0.000736104	0.000870679	0.00670171	0.00417761	0.00161263	0.00248442	0.00134822	0.00283307	0.00116307	0.000737182	0.00463816	0.0035717	0.0227402	0.017792	0.018252	0.00463863	0.0100503	0.000301702	0.00107269	0.00156906	0.00126665	0.00120382	0.00106685	0.00105071	0.00408455	0.000762061	0.00219451	0.0380277	0.0174976	0.00395146	0.000383234	0.000382699	0.000421277	0.000471835	0.00055497	0.000272024	0.000903358	0.000601301	0.0022705	0.00168203
PO5F1_do	0.000647093	0.0019965	0.0125183	0.00102933	0.000294691	0.000363065	0.000298371	0.00404778	0.000836456	0.000917152	0.00288083	0.00742904	0.00299124	0.000749329	0.00392502	0.00234667	0.00226211	0.00187381	0.000958719	0.00538517	0.00862068	0.0193825	0.0172075	0.0135629	0.00277113	0.00811828	0.00066072	0.00220009	0.00410844	0.00338839	0.00587963	0.00123208	0.00143681	0.00349192	0.000415642	0.00275822	0.0401378	0.0106375	0.00481581	0.000857144	0.00056047	0.000343828	0.000693976	0.000440846	0.000530678	0.000347441	0.000445527	0.000838337	0.000598058
PPARA_f1	0.0041239	0.00584464	0.000554718	0.00928128	0.0026615	0.00124657	0.00308623	0.00092337	0.00348432	0.0138203	0.0237154	0.0078125	0.00207886	0.0154601	0.00326239	0.00107875	0.00178309	0.00723097	0.0124405	0.00223714	0.00086881	0.00102602	0.00119651	0.00119641	0.000790899	0.000863117	0.00330215	0.17483	0.319372	0.364954	0.0827488	0.0120482	0.0126834	0.000847071	0.00745008	0.000894249	0.00108977	0.000513398	0.000799988	0.00114972	0.000276315	0.000473709	0.000973974	0.000862416	0.00205122	0.000591292	0.000369131	0.00255111	0.0027248
PPARA_f2	0.00190704	0.00292222	0.00116518	0.00458133	0.00313642	0.00987123	0.00306182	0.000826728	0.0018008	0.00281759	0.00299158	0.00266498	0.00689142	0.00178437	0.00247958	0.00357241	0.00101383	0.00294908	0.004006	0.000877182	0.000613962	0.00154104	0.00164837	0.00168838	0.00114697	0.00121646	0.00230982	0.266835	0.129808	0.120625	0.28554	0.0021406	0.00247311	0.00210201	0.00328104	0.00161435	0.00121897	0.00112603	0.000546901	0.00131797	0.00110165	0.000809371	0.00113188	0.00244189	0.00179159	0.00108688	0.00133243	0.00106766	0.000647279
PPARG_f1	0.00166486	0.00462371	0.00298376	0.00651635	0.00170924	0.00739309	0.00154525	0.000862185	0.00175858	0.00225266	0.00390299	0.00431221	0.00750655	0.00187536	0.0101837	0.008792	0.00105753	0.00167834	0.00560957	0.00123604	0.000764037	0.00471599	0.005157	0.00498351	0.00132385	0.00250967	0.00133589	0.0995181	0.0439321	0.0348157	0.162313	0.00193453	0.0029638	0.00121568	0.00357459	0.000708671	0.00191191	0.00161394	0.00183887	0.00155441	0.00106815	0.000560865	0.00102736	0.00150518	0.00137161	0.00160333	0.0021428	0.00157792	0.00115917
PPARG_si	0.00359063	0.0097076	0.000582482	0.00709922	0.00196464	0.00304569	0.00196464	0.000906231	0.00357244	0.00393812	0.00591716	0.00400295	0.00286214	0.00252203	0.00293578	0.00225734	0.00137724	0.00551044	0.00754275	0.00132484	0.00198857	0.00321862	0.00100705	0.00148552	0.000803411	0.00116078	0.00524375	0.167921	0.284974	0.253071	0.0593836	0.00337419	0.00213261	0.000861441	0.00988261	0.00122258	0.000936099	0.00196534	0.000787614	0.00121423	0.000318312	0.000565804	0.000982339	0.00187493	0.00115886	0.0010124	0.000345021	0.000853329	0.000766836
PRDM1_f1	0.000726089	0.00123506	0.0016325	0.00231874	0.000905636	0.000572844	0.00135135	0.000481832	0.000671355	0.00125578	0.00104153	0.00135566	0.0288276	0.00139676	0.0014901	0.0011474	0.00208881	0.00304927	0.00213311	0.00235237	0.00227692	0.00242871	0.00207773	0.00288674	0.00248122	0.00196992	0.00361452	0.00460948	0.00432777	0.00330484	0.00759943	0.00121376	0.00200059	0.000676367	0.00100294	0.00233625	0.00122109	0.00463332	0.0050532	0.0102563	0.00583405	0.00118	0.011367	0.00468626	0.0139337	0.000665949	0.000743399	0.00929197	0.00895266
PRGR_do	0.000645119	0.0021207	0.000722608	0.0802556	0.000934518	0.00126501	0.00126277	0.00245324	0.00101725	0.000860913	0.00125696	0.00051662	0.00386489	0.00114851	0.00216162	0.0026872	0.00334151	0.000644224	0.00206482	0.00172179	0.00173971	0.00210417	0.00157222	0.00100258	0.00160526	0.00258504	0.00233041	0.007219	0.00845135	0.0104641	0.0034051	0.000633549	0.00198651	0.000675571	0.00157549	0.00171268	0.00433806	0.00134989	0.00138027	0.00206577	0.00239722	0.00123401	0.00237384	0.00110667	0.00341572	0.000588769	0.000667712	0.00205986	0.00447978
PRGR_f1	0.00167028	0.00110636	0.000570597	0.0467529	0.000482859	0.00149626	0.000905742	0.0075316	0.00198807	0.000904161	0.00290416	0.000659046	0.00460801	0.00232118	0.00187842	0.000785715	0.00504652	0.00193424	0.00946901	0.00398406	0.00149031	0.00081494	0.000619195	0.000838231	0.0010345	0.00370269	0.00281923	0.00498517	0.00198807	0.00290416	0.00741599	0.000651466	0.0019685	0.00127115	0.00145515	0.00238495	0.00233387	0.00126913	0.000513053	0.00250084	0.00324756	0.00151745	0.00268973	0.000490436	0.00389508	0.000497884	0.00049844	0.00171769	0.00396825
PRRX2_f1	0.00098912	0.0051782	0.0804536	0.00193491	0.000271551	0.000382406	0.000279096	0.000639844	0.00149031	0.000974659	0.00278282	0.00175939	0.00152919	0.000342556	0.0010351	0.00445324	0.00101561	0.000331915	0.000576911	0.00198807	0.000993049	0.0132316	0.00880205	0.0130983	0.0144302	0.00562263	0.000244543	0.00137051	0.00163026	0.00270699	0.00142682	0.000993049	0.00100924	0.00628931	0.000475709	0.00896675	0.00899564	0.00285719	0.396226	0.00168857	0.000622898	0.00075815	0.0011926	0.000490436	0.000529797	0.000504694	0.000446516	0.00299839	0.000362965
PTF1A_f1	0.00147125	0.00110294	0.000375382	0.00162085	0.00230462	0.00197817	0.00272564	0.00133895	0.00781178	0.00207683	0.00172145	0.00179522	0.00276121	0.0025138	0.00339794	0.00207282	0.00439957	0.0156906	0.014606	0.000849609	0.000892303	0.00263274	0.00240396	0.00254441	0.00236779	0.00126898	0.0035976	0.00275176	0.00324929	0.00343909	0.00399981	0.00172538	0.00172762	0.000809517	0.00166135	0.000473454	0.000750334	0.00408728	0.000880687	0.00729352	0.00553428	0.00428841	0.00861354	0.00635254	0.00685499	0.00100934	0.0012427	0.00519803	0.00624787
RARA_f1	0.00315143	0.00526389	0.000587988	0.00576448	0.000962464	0.000668896	0.00120337	0.00067991	0.00266667	0.0184941	0.031746	0.00518135	0.00204476	0.0207327	0.00186697	0.000824131	0.000861685	0.00580271	0.00598353	0.000998336	0.000665336	0.000596653	0.00054427	0.000530823	0.0010534	0.000508264	0.000914653	0.124845	0.261745	0.264182	0.0681273	0.0162162	0.017017	0.00115545	0.0043681	0.000667578	0.000593448	0.000528131	0.000661495	0.000619623	0.00016061	0.000196948	0.000456274	0.000409199	0.00101927	0.000657778	0.000305537	0.000807225	0.000661813
RARA_f2	0.00343478	0.00338161	0.00170537	0.00402141	0.00170426	0.00155166	0.00168408	0.000578633	0.00383063	0.00579562	0.0064891	0.00411914	0.00441341	0.00489726	0.00273487	0.00143169	0.000850151	0.00362642	0.00374888	0.00128822	0.000697686	0.000801525	0.000936721	0.00134111	0.0011207	0.000575883	0.00220588	0.0443871	0.0637912	0.0711168	0.0194338	0.00504662	0.00472266	0.00105662	0.00419543	0.00106009	0.000927874	0.00130505	0.00103953	0.00153986	0.000877348	0.000977377	0.00130016	0.000735023	0.00155339	0.00151476	0.00190364	0.00107581	0.00193674
RARG_do	0.00350544	0.00131286	0.00055039	0.00879213	0.00347891	0.00331778	0.00372275	0.00160611	0.00322823	0.00877114	0.00740156	0.00517909	0.00352237	0.00701879	0.00126854	0.00124402	0.00151925	0.00389035	0.00642653	0.00108806	0.000382715	0.000716035	0.000881642	0.000773306	0.000912551	0.000711923	0.0032439	0.0771394	0.106165	0.120116	0.0366984	0.00599832	0.00821527	0.000967668	0.00839715	0.000600624	0.000648412	0.0014506	0.000798335	0.00194449	0.00157617	0.00141593	0.00148478	0.00149552	0.00289605	0.00173043	0.00202368	0.00309627	0.00372757
RARG_f1	0.00471581	0.00273249	0.000605533	0.0110104	0.00247959	0.00124657	0.00308623	0.00102097	0.00398406	0.0138203	0.0156863	0.0078125	0.00204191	0.015334	0.00216708	0.00123305	0.00130593	0.00674157	0.0119544	0.00149031	0.000993049	0.00087388	0.000812851	0.000797286	0.000568332	0.00076492	0.00308746	0.178046	0.319372	0.37766	0.0857421	0.0120482	0.0126834	0.000602576	0.00743513	0.000989555	0.000783779	0.00108872	0.00102663	0.000856637	0.000239335	0.000501356	0.000714972	0.000601618	0.00157397	0.000867728	0.000473947	0.00203184	0.00222827
RELB_si	0.000886689	0.00108473	0.00067774	0.00124918	0.00555914	0.00967276	0.00416162	0.000589134	0.000723359	0.00121161	0.0010189	0.000728998	0.0019468	0.00117013	0.000713203	0.000723185	0.0142184	0.00086302	0.000658059	0.00191453	0.00635836	0.00732844	0.00573479	0.00807617	0.0100386	0.00493331	0.00666476	0.00467187	0.00247173	0.00104819	0.00211757	0.000609074	0.0011305	0.00350627	0.00420608	0.000932208	0.00239588	0.0199873	0.000900576	0.00741748	0.00350196	0.00180156	0.0108534	0.00629606	0.00712856	0.00940209	0.0116443	0.0081626	0.00823325
REL_do	0.000961754	0.0028618	0.00110492	0.00182538	0.00401195	0.00475742	0.00279605	0.00376838	0.000941	0.000314316	0.00121109	0.000799508	0.00166262	0.00220696	0.000445011	0.000280691	0.0139325	0.000920921	0.000401139	0.000908489	0.0026978	0.00550393	0.0039411	0.00527167	0.00545414	0.00324065	0.00497048	0.00177212	0.00214443	0.00057911	0.000885968	0.000683427	0.000544574	0.000396957	0.00125362	0.000831069	0.00173545	0.0182677	0.00153261	0.00937194	0.00546813	0.00239489	0.0148399	0.00416914	0.0106427	0.00277215	0.00367903	0.011931	0.0154557
REST_f1	0.000877649	0.00207711	0.00068157	0.00298783	0.00288591	0.00537851	0.00292283	0.00170204	0.00169069	0.00267729	0.00241203	0.00247599	0.00211337	0.00519731	0.00508395	0.00229026	0.0039297	0.000948241	0.00263653	0.000781924	0.000384162	0.00203224	0.00227363	0.00220221	0.000755605	0.00102956	0.00567274	0.00680935	0.00716156	0.00725719	0.00662096	0.00247821	0.00245117	0.000935081	0.00214236	0.00165677	0.00159063	0.00177182	0.00121601	0.000805886	0.00211593	0.000977484	0.000893172	0.00182756	0.0011344	0.0010742	0.000993713	0.00142977	0.00102936
RFX1_f1	0.00512821	0.00222929	0.00105636	0.00255033	0.00623701	0.0064227	0.00439453	0.000835386	0.0015015	0.00149203	0.00152151	0.0032975	0.00250257	0.00535775	0.00404521	0.000473239	0.00637406	0.00105387	0.00327362	0.00104694	0.00124311	0.00783129	0.0123706	0.00109291	0.00258436	0.00609734	0.00396049	0.00120352	0.000686789	0.000601623	0.00144866	0.000812754	0.00092862	0.000652749	0.00202832	0.00130174	0.0015843	0.00293613	0.00138742	0.00252135	0.00289345	0.0087269	0.00336946	0.00105822	0.00390835	0.00423255	0.00232488	0.00209475	0.00260641
RFX2_f1	0.00304412	0.00183997	0.000607179	0.00359344	0.00966866	0.011144	0.0078435	0.00101312	0.0011864	0.000690703	0.00202571	0.0045758	0.00379756	0.00217714	0.00362533	0.00062107	0.0106112	0.000947014	0.00236629	0.0011202	0.000532535	0.00254699	0.00276787	0.00127214	0.00370808	0.00198387	0.00618891	0.000745298	0.000729333	0.000646152	0.000880895	0.000946251	0.00182892	0.000697681	0.00168377	0.00135044	0.00169262	0.00321224	0.00150094	0.00530483	0.00891133	0.0152174	0.00598012	0.0033463	0.00632556	0.00209723	0.00127847	0.00330585	0.002879
RFX3_f1	0.00143357	0.0178759	0.00194464	0.0018875	0.00131434	0.00195587	0.00072976	0.00503424	0.000889073	0.00228375	0.00228639	0.00194295	0.00268815	0.00394261	0.00410536	0.00169447	0.00541467	0.00127221	0.00286015	0.00336978	0.00376453	0.0017071	0.00261083	0.00141834	0.00223821	0.00236516	0.00256795	0.00136077	0.00183258	0.00140621	0.00121604	0.00210973	0.00569823	0.0012973	0.00130167	0.00186696	0.00207706	0.00100646	0.00314743	0.00157648	0.00136294	0.000849604	0.00172963	0.00113588	0.00150805	0.000835552	0.000851719	0.00189231	0.00095781
RORA_f1	0.00347072	0.0132215	0.0116065	0.00659665	0.000246142	0.000769713	0.000246142	0.00135111	0.00301783	0.011287	0.0277501	0.0168559	0.00149328	0.0122343	0.00667867	0.00861706	0.000965729	0.00590522	0.00979628	0.00280811	0.00296067	0.00112891	0.00133702	0.00321967	0.00484012	0.00209816	0.000789869	0.0329384	0.0706909	0.0817997	0.0367901	0.0163007	0.0110801	0.00248952	0.00114879	0.000968603	0.00230746	0.000824212	0.00592238	0.000741858	0.00123226	0.000973115	0.000979129	0.00139316	0.00043051	0.000470638	0.00041334	0.00270722	0.00175403
RORG_f1	0.00114891	0.0115673	0.00679403	0.00574966	0.000360464	0.00159428	0.000370537	0.00163526	0.000997003	0.00650168	0.00855169	0.00451803	0.00197461	0.00628513	0.00952112	0.0103689	0.00090328	0.00196549	0.00576682	0.00395879	0.00399395	0.00106258	0.00104554	0.00125372	0.00123063	0.00144724	0.000357771	0.0151341	0.0394955	0.0495737	0.0254646	0.0105048	0.00416527	0.0019625	0.00117669	0.00093387	0.00172774	0.000416331	0.00175082	0.00117476	0.00107734	0.000874828	0.00146019	0.00142021	0.000934699	0.000916929	0.00151689	0.0025472	0.0013872
RUNX1_f1	0.00127388	0.00741604	0.00315856	0.00125978	0.00219352	0.00050226	0.00390625	0.00615255	0.00159629	0.0011283	0.00106128	0.00128147	0.000603073	0.00495448	0.000914843	0.00070261	0.00102534	0.00147652	0.00222482	0.00959112	0.00150225	0.00135669	0.00174956	0.00199494	0.00217395	0.00244004	0.00215464	0.0023195	0.00200401	0.00636319	0.00414444	0.00114976	0.00148736	0.00105152	0.00376404	0.00174668	0.00234109	0.00316329	0.00155656	0.000670901	0.00200715	0.0018686	0.000703829	0.0020674	0.000346066	0.000807964	0.00160493	0.00179255	0.000865454
RUNX2_f1	0.00217732	0.00559256	0.00207665	0.00130857	0.00725268	0.00082985	0.00845372	0.00541082	0.00260313	0.00220696	0.00365141	0.00123417	0.000564509	0.00619144	0.00164782	0.00149161	0.00140657	0.00185828	0.00120864	0.0054364	0.000571022	0.0021921	0.00270347	0.00299789	0.0031029	0.00162388	0.00117495	0.00109402	0.0012956	0.00243132	0.00209007	0.00105681	0.00197873	0.00130276	0.00558954	0.00138614	0.00266539	0.00149825	0.000805015	0.000789657	0.00271975	0.00348499	0.000976214	0.00373053	0.000911042	0.00528036	0.0105638	0.00137844	0.0013502
RUNX3_si	0.00112725	0.014459	0.0016684	0.00168962	0.00111998	0.00166036	0.00113513	0.0135681	0.000750377	0.000859069	0.00192747	0.00113309	0.000370927	0.00574048	0.000955525	0.000565299	0.00070219	0.000622497	0.00138122	0.0070063	0.00365329	0.00120382	0.00158716	0.00157727	0.00154247	0.00119283	0.00107097	0.0033483	0.00108891	0.00189332	0.00244032	0.000995156	0.00102069	0.00100456	0.000873839	0.00123283	0.00149084	0.0104415	0.000846325	0.00100754	0.00169659	0.0117621	0.00158391	0.00509318	0.00152964	0.00342183	0.00906517	0.00248366	0.00324527
RXRA_f1	0.00100105	0.00371761	0.000955565	0.00831555	0.00275643	0.00788022	0.00324571	0.000562931	0.00104647	0.00477188	0.00611788	0.00453624	0.00554873	0.00357959	0.00520481	0.005184	0.000880552	0.00210486	0.00538285	0.00081055	0.000498644	0.00319764	0.00338053	0.00295256	0.0010155	0.0010815	0.00309844	0.108415	0.0678661	0.0865858	0.353227	0.00433563	0.00519069	0.00205709	0.00661846	0.00127681	0.000702119	0.00113019	0.000997295	0.00170721	0.00107622	0.00108623	0.00107363	0.00185803	0.00202926	0.00119875	0.00133143	0.000954978	0.000782231
RXRB_f1	0.00900442	0.00228414	0.00226232	0.00728182	0.00423585	0.00283738	0.00367727	0.00184778	0.00775342	0.0520261	0.0581183	0.0295316	0.00307045	0.02384	0.00177542	0.00238519	0.000424927	0.0117592	0.0137154	0.00131569	0.000633633	0.000700214	0.000735184	0.000485484	0.00236377	0.00137539	0.00301917	0.0778624	0.131556	0.146569	0.0561523	0.0373095	0.0431598	0.000920208	0.00757625	0.00069939	0.0012685	0.000789925	0.000390717	0.000334021	0.000301526	0.000314266	0.00036493	0.000348355	0.000801521	0.000945441	0.000651299	0.00165637	0.00145662
RXRG_f1	0.00211969	0.00436662	0.000904508	0.00392511	0.000774036	0.00474112	0.000937356	0.000737274	0.00194804	0.00601116	0.00694895	0.00610325	0.00498871	0.00347614	0.00557873	0.00880113	0.00246552	0.00291081	0.00351108	0.00132459	0.00252363	0.00249789	0.00253787	0.00270087	0.00136419	0.00143603	0.000799945	0.292404	0.182677	0.151083	0.187201	0.00840463	0.00476942	0.000735516	0.00454369	0.00136569	0.00121641	0.00125561	0.000746582	0.00330104	0.000991216	0.0014958	0.00312416	0.00714714	0.00141791	0.000590163	0.000579929	0.000910701	0.00054218
SMAD3_f1	0.00260699	0.0010398	0.000323554	0.00251443	0.00107721	0.00211119	0.00123793	0.00158248	0.00286935	0.00282263	0.00187356	0.00200563	0.00414858	0.00226145	0.00289754	0.00478924	0.00047386	0.00237022	0.00244091	0.00161199	0.000453219	0.000580049	0.000837471	0.000564479	0.000585672	0.00067145	0.00108181	0.00345787	0.00434227	0.00431503	0.00150395	0.00199086	0.00157599	0.000568505	0.00199003	0.00112357	0.000392742	0.000587582	0.000576393	0.00169783	0.00110122	0.00194679	0.00121829	0.0039097	0.00101041	0.00148817	0.00123836	0.00127424	0.000769375
SMAD4_si	0.00176973	0.000888823	0.000338888	0.00283961	0.000946941	0.00155191	0.00113043	0.00270312	0.00210659	0.00251555	0.00212548	0.001857	0.0037781	0.00322761	0.00145996	0.00444389	0.00042511	0.0016124	0.00182986	0.00188608	0.000667174	0.000373192	0.000595294	0.000492732	0.000505776	0.0010001	0.000819502	0.00401191	0.00512465	0.00573954	0.00276303	0.00157124	0.00205441	0.000527704	0.00190722	0.00115994	0.0003618	0.000826046	0.000592583	0.00151726	0.000984422	0.00204918	0.00107166	0.00398406	0.000888278	0.000872437	0.000761421	0.00128536	0.000853511
SMRC1_f1	0.00497092	0.000765655	0.00160927	0.00188675	0.0102731	0.00102564	0.00598802	0.00107285	0.0046613	0.00414625	0.00149031	0.0546218	0.00170037	0.00210285	0.0865162	0.319519	0.000736601	0.00738612	0.0196051	0.00174091	0.000989499	0.002002	0.00306435	0.00200552	0.00125141	0.000933271	0.00335967	0.00210417	0.00102145	0.000876574	0.00305498	0.00124517	0.00209858	0.0026222	0.00147264	0.00135702	0.000675781	0.000473209	0.00229942	0.000308424	0.00121818	0.000278082	0.00027875	0.000267223	0.000537773	0.000892625	0.000608361	0.000886023	0.00096459
SNAI1_f1	0.00135318	0.000939181	0.000220563	0.000841283	0.00229583	0.00222488	0.00131062	0.00100146	0.000339789	0.00231807	0.00246023	0.00377654	0.000642336	0.00183624	0.000981038	0.0014057	0.000475499	0.0380435	0.0190504	0.00015427	0.00067981	0.000919355	0.0015161	0.00150217	0.000939505	0.00052946	0.00777462	0.00140827	0.00161073	0.00178759	0.00229547	0.00319462	0.000999487	0.000545355	0.0207042	0.00046525	0.000353607	0.00217696	0.000553777	0.00136194	0.00111121	0.00074045	0.000784943	0.000585235	0.000824198	0.00165533	0.00189279	0.00053647	0.000181159
SNAI2_f1	0.0013245	0.000920942	0.000275533	0.00082595	0.00257069	0.00234506	0.0012837	0.00106861	0.000332557	0.00294721	0.00321543	0.00493727	0.000644263	0.00179783	0.00116965	0.00173224	0.000465451	0.0483871	0.0224306	0.000161055	0.000665336	0.000991441	0.001619	0.00162338	0.00093174	0.000548265	0.00835449	0.00171435	0.00199867	0.00230901	0.00235484	0.00417293	0.00120357	0.000710732	0.0204318	0.000487122	0.000404082	0.0022083	0.000556199	0.00133723	0.00108741	0.000724298	0.000784503	0.000572972	0.000807168	0.00163037	0.00189946	0.000525369	0.000183462
SOX2_f1	0.00158033	0.00185916	0.00499613	0.00254379	0.000349122	0.000454864	0.000356851	0.0117514	0.0009591	0.00101501	0.00270624	0.00460711	0.00508163	0.000676049	0.00302445	0.00280055	0.00152641	0.000786172	0.000749364	0.00435224	0.00461782	0.00913543	0.00905849	0.00649075	0.00227083	0.00544922	0.000637392	0.00704147	0.010951	0.008458	0.0188517	0.00198523	0.00209119	0.00155632	0.000676705	0.00301753	0.0168482	0.00344278	0.00273021	0.0015694	0.00085245	0.000336644	0.00119368	0.000647107	0.000772688	0.000424925	0.000548393	0.000810222	0.00079285
SOX4_f1	0.00176702	0.00256949	0.000619811	0.0167925	0.000483594	0.00118996	0.000427	0.00361634	0.000661004	0.000494528	0.000614957	0.000624326	0.00520666	0.00111278	0.00154267	0.000737365	0.00219535	0.000803507	0.000931513	0.00128304	0.00216815	0.00117077	0.00103289	0.00127851	0.00111416	0.000988795	0.00147782	0.00902057	0.0117053	0.00901581	0.023198	0.000845494	0.00203095	0.000731749	0.00139869	0.00085775	0.00252596	0.000993299	0.00041995	0.00214653	0.00255896	0.00113442	0.00227019	0.00186088	0.0020609	0.00179958	0.00186388	0.00100832	0.000854741
SOX5_f1	0.000459077	0.00748932	0.00352783	0.00585424	0.000243063	0.000249207	0.000243063	0.0333453	0.000677752	0.000875906	0.00114254	0.000792643	0.000819465	0.000423342	0.00326655	0.00104902	0.00210807	0.000257132	0.000384357	0.00110379	0.00404858	0.00421314	0.00347025	0.00440747	0.00205745	0.00366831	0.000288136	0.000964904	0.00271653	0.00202616	0.000680417	0.000677752	0.00265408	0.00220626	0.000799434	0.00339092	0.00668975	0.00216774	0.00492611	0.00133411	0.00430425	0.00417224	0.00150614	0.00484784	0.000612327	0.000293425	0.000262487	0.00104975	0.00158698
SOX9_f1	0.000712801	0.00544811	0.00519958	0.00711032	0.000288968	0.000399152	0.000277222	0.0235212	0.000390232	0.00123061	0.00124286	0.000970968	0.00339135	0.000937425	0.00565408	0.00169696	0.00199716	0.000404533	0.000842572	0.00164336	0.00407955	0.00246129	0.00230192	0.00372648	0.00141246	0.00530987	0.000705434	0.00235279	0.00475203	0.00397406	0.00986444	0.00103169	0.00339039	0.000644461	0.00151379	0.00679251	0.00357599	0.0021208	0.0015456	0.0014828	0.00252395	0.00221517	0.00112769	0.00238977	0.000899823	0.000449032	0.000632396	0.00134508	0.000624758
SP1_f1	0.0037332	0.000690725	0.000237607	0.00205081	0.00868384	0.0125259	0.00630234	0.000630763	0.000621465	0.000510851	0.000253606	0.000544255	0.00520646	0.00214869	0.000614257	0.000350671	0.000715649	0.000579364	0.00133386	0.000554592	0.000367714	0.00130474	0.00174995	0.0016285	0.000402823	0.000495654	0.00619853	0.00201701	0.000463091	0.000827534	0.00343429	0.000557513	0.000419418	0.00123211	0.0211917	0.000924639	0.000249019	0.00184641	0.000485198	0.0459117	0.0135047	0.00631337	0.0328076	0.00158615	0.0772987	0.0851684	0.088849	0.000502672	0.00281287
SP1_f2	0.00470908	0.000438922	0.00025593	0.00148394	0.00829124	0.0119396	0.00602832	0.000630707	0.000501312	0.0004829	0.000327142	0.000943327	0.00411316	0.00267817	0.000746957	0.000551226	0.000516644	0.000548163	0.00130029	0.0003909	0.00029397	0.000779348	0.00118194	0.0010904	0.000298858	0.000343369	0.00283399	0.00137749	0.000397406	0.000665991	0.00319146	0.000512088	0.000386852	0.000868634	0.02211	0.000709427	0.000289499	0.00193871	0.000468522	0.0380519	0.0108564	0.00689834	0.0258024	0.00209464	0.0643082	0.0854835	0.107975	0.001354	0.00306745
SP2_si	0.00576707	0.000432341	0.00117702	0.00167308	0.00510725	0.00389143	0.00156841	0.000832008	0.000603935	0.000840802	0.000825506	0.00087125	0.00393017	0.00167752	0.000836214	0.000999972	0.000759033	0.000872272	0.00107867	0.000793013	0.000666992	0.000424823	0.000434749	0.000555814	0.00070374	0.00035686	0.00266743	0.00204564	0.000789768	0.000848359	0.00244908	0.000844336	0.000863898	0.00421402	0.0157127	0.00228801	0.000518023	0.00144829	0.00244313	0.0314543	0.0143555	0.00838333	0.0220627	0.00238408	0.0389877	0.0311858	0.0474617	0.00480386	0.010594
SP3_f1	0.00796963	0.000370436	0.000248216	0.00132404	0.00909279	0.0134959	0.00656938	0.000364017	0.000662333	0.000553102	0.000454578	0.000480137	0.00344002	0.00237983	0.000859663	0.000356469	0.000493742	0.000556252	0.00112839	0.000348638	0.000277222	0.000495685	0.000712458	0.000677133	0.000386905	0.000281761	0.00367764	0.0016994	0.000652865	0.00072608	0.00301621	0.000536145	0.000551193	0.000692316	0.0196089	0.00070935	0.000283241	0.00165975	0.000323665	0.0324299	0.00937427	0.00579853	0.0208924	0.00124632	0.0631338	0.0773289	0.0959414	0.000976774	0.00315087
SPI1_si	0.000411347	0.00183499	0.000629612	0.00709144	0.000401669	0.000760408	0.000400682	0.000713812	0.000340565	0.00170681	0.00163566	0.00182433	0.0315961	0.00141916	0.000985495	0.00140514	0.000913102	0.000608204	0.00154402	0.00132048	0.00162199	0.00472823	0.00423679	0.00570845	0.000876075	0.00142737	0.00113397	0.00146505	0.00115556	0.000902749	0.001873	0.00186892	0.000985758	0.000584913	0.00663269	0.000635077	0.000830953	0.00253545	0.000791126	0.00575768	0.00195102	0.00079357	0.00674217	0.00124287	0.0121122	0.00281081	0.00154738	0.0738561	0.131656
SPIB_f1	0.000360871	0.00227288	0.000765776	0.00693564	0.000407733	0.000384053	0.000413077	0.00124871	0.000375424	0.000488255	0.000467152	0.00108037	0.0208735	0.000337095	0.000985559	0.00235208	0.00138589	0.00185501	0.00187396	0.00347745	0.00510223	0.00176605	0.00152419	0.00321757	0.00130119	0.00164808	0.000550492	0.00190816	0.00113493	0.0010615	0.00234812	0.000332678	0.000377592	0.0014189	0.00166407	0.00095991	0.0015013	0.000615905	0.00106127	0.0020319	0.0024277	0.0020438	0.00240634	0.00334236	0.0034327	0.00106409	0.000429262	0.0645738	0.0909818
SRBP1_f2	0.0434338	0.00129943	0.00107573	0.00135733	0.00707725	0.00589976	0.0040233	0.00145686	0.0236537	0.0438287	0.0242588	0.0163854	0.00147761	0.0349392	0.00581451	0.00762099	0.000433117	0.0200098	0.023922	0.00116517	0.000589574	0.00155003	0.00217299	0.00203193	0.00161915	0.000944744	0.00401506	0.00417003	0.005028	0.00497166	0.00178714	0.0200602	0.0319663	0.00389313	0.00213048	0.00291912	0.00100616	0.00257228	0.00102995	0.00858261	0.00655178	0.00156651	0.00643793	0.00152077	0.00524098	0.005455	0.0157649	0.00076052	0.000643405
SRBP2_f1	0.0258078	0.00120743	0.00064333	0.000986193	0.00809193	0.00831667	0.00539046	0.000716341	0.00317846	0.00962411	0.00897064	0.00983978	0.00205725	0.0140496	0.00125622	0.00354777	0.0007325	0.00433465	0.0029769	0.000679756	0.000340102	0.00185926	0.00251298	0.00225398	0.00158623	0.00099096	0.00617859	0.00546784	0.00276026	0.00233733	0.00865259	0.0104405	0.00791311	0.00208806	0.00473684	0.0027342	0.001095	0.0015782	0.000607001	0.0164289	0.0158758	0.00277522	0.00940228	0.00382689	0.00902796	0.00742077	0.0204223	0.000723447	0.00080035
SRF_do	0.000960206	0.00351766	0.00288015	0.00197426	0.00057532	0.000787147	0.000559097	0.00156027	0.000769083	0.00051334	0.00148475	0.00123747	0.00976148	0.000885588	0.000892916	0.00105055	0.00341479	0.00102349	0.00214404	0.0211977	0.01363	0.00688383	0.00474842	0.00591251	0.00497098	0.00655008	0.000328331	0.00217034	0.00535894	0.00561769	0.00617899	0.000726376	0.000533036	0.00178064	0.00266772	0.00228157	0.00241529	0.0023903	0.00355555	0.00423719	0.00171761	0.00191699	0.0031911	0.00439173	0.00193364	0.000763496	0.00103802	0.00376386	0.00138209
SRY_f1	0.000354523	0.00836486	0.00210795	0.00453948	0.000242052	0.000234659	0.000242052	0.023654	0.000427181	0.000439501	0.000788792	0.000571596	0.00173702	0.000431616	0.00233719	0.000566629	0.00297395	0.000251172	0.000443556	0.00330033	0.00610998	0.00598205	0.00507614	0.00273768	0.00398357	0.00762766	0.000312805	0.00162059	0.00574192	0.00408434	0.00148253	0.000431138	0.00121582	0.0015983	0.000355996	0.00092891	0.0111223	0.00176861	0.00187976	0.00151066	0.00464226	0.0035767	0.00177889	0.00412633	0.000713414	0.000245553	0.000262422	0.00136684	0.00157759
STA5A_do	0.000305269	0.00356813	0.00175849	0.00296647	0.00187774	0.000240984	0.00138047	0.00592231	0.000330318	0.000369379	0.000421676	0.000653574	0.00127451	0.000507709	0.000658451	0.000981727	0.115694	0.000570652	0.000902938	0.00152479	0.00274778	0.00165129	0.00119541	0.00170845	0.00566171	0.00117251	0.0055326	0.00196605	0.00154577	0.00113201	0.000764432	0.000380428	0.000399343	0.00143011	0.00110063	0.00208693	0.000803847	0.00329857	0.00346125	0.00262304	0.000512164	0.0027993	0.00256972	0.00287275	0.00165289	0.000250802	0.000329387	0.0200131	0.0226769
STA5B_f1	0.000349096	0.00400198	0.00179917	0.00245002	0.000977723	0.000244156	0.00099278	0.00408827	0.000408726	0.000475148	0.000544405	0.00137275	0.00171611	0.000600022	0.000596642	0.000652627	0.129145	0.000413595	0.000849973	0.00249253	0.00442073	0.00191474	0.00141533	0.0019687	0.00559482	0.0012864	0.00562966	0.00219424	0.00152394	0.00116808	0.000766541	0.000510749	0.000713495	0.00126006	0.00108052	0.00234862	0.000939689	0.0035071	0.00411009	0.00217155	0.000620559	0.00250619	0.00287472	0.00269336	0.000937122	0.000269639	0.000242273	0.0179884	0.0257948
STAT1_f2	0.000359387	0.00280416	0.00148061	0.0027798	0.00214857	0.000348202	0.0024579	0.0018264	0.00154399	0.000499148	0.000483309	0.00109126	0.00487878	0.000891202	0.000744106	0.000514862	0.0835274	0.000633872	0.00085704	0.00939456	0.0140777	0.00117943	0.000482906	0.000706124	0.00453787	0.000529864	0.0108046	0.00131396	0.00102385	0.000894909	0.000701192	0.000469746	0.0022682	0.00104795	0.00210235	0.00243113	0.000488144	0.00223079	0.00328944	0.00783724	0.00175129	0.00209678	0.0118297	0.00402912	0.00824577	0.000311916	0.000326558	0.0275508	0.0370825
STAT2_f1	0.00048877	0.00170638	0.00190292	0.00867251	0.000615885	0.000906309	0.000583881	0.00129511	0.000426739	0.00156964	0.00154574	0.00179674	0.0071871	0.000600068	0.00174991	0.00227393	0.00335409	0.000793017	0.000701924	0.00202525	0.00557351	0.00383077	0.0035653	0.00375745	0.00169747	0.0014891	0.00190984	0.00101806	0.00139002	0.00124275	0.00103459	0.00166361	0.00128469	0.00105924	0.00117113	0.00143497	0.00144959	0.0020476	0.00137881	0.00439234	0.00419361	0.00300529	0.00552027	0.00493325	0.00490473	0.000454555	0.000512966	0.0156592	0.0113826
STAT3_si	0.00135152	0.00455808	0.00116912	0.00290125	0.00204204	0.000990344	0.00180137	0.0013243	0.000986436	0.000448688	0.000312898	0.00160456	0.00379044	0.00113641	0.000702977	0.000288245	0.0683706	0.00138728	0.00102149	0.00333704	0.0084472	0.000368151	0.000279933	0.000428475	0.00249936	0.00065944	0.00839566	0.00143761	0.000736031	0.000665141	0.000844959	0.000268174	0.0012213	0.000388048	0.00302737	0.000755009	0.000456746	0.00164993	0.00169987	0.0116561	0.00210683	0.00226244	0.0144872	0.00452489	0.0121929	0.000309043	0.000317265	0.0543458	0.0725095
STAT4_si	0.000327611	0.00337764	0.00158804	0.00284086	0.0011158	0.000317892	0.00135738	0.00697557	0.000557569	0.000528309	0.000510472	0.00109177	0.00279126	0.000366491	0.000687547	0.000779094	0.061471	0.000495896	0.00128824	0.00934317	0.0122215	0.00103031	0.000694712	0.000809745	0.00510243	0.00144848	0.00704894	0.00155688	0.00131307	0.00122502	0.000739138	0.000423202	0.00058926	0.000927236	0.002633	0.000981928	0.00222307	0.00080758	0.0018618	0.00139091	0.000762088	0.00397158	0.00300459	0.00474939	0.00103786	0.000365074	0.000358908	0.00895983	0.0166468
STAT6_do	0.00063075	0.0031081	0.00275404	0.00383939	0.000278882	0.000821986	0.000306121	0.0023602	0.00159236	0.000471303	0.000555981	0.00110189	0.00429825	0.000399734	0.000702928	0.00129598	0.0616263	0.00127826	0.00147059	0.0057126	0.00707269	0.00536654	0.00296649	0.00306912	0.00634534	0.0026371	0.00667522	0.00230459	0.00206314	0.00158555	0.000731044	0.000322023	0.000808447	0.00121268	0.000348487	0.00138395	0.00103837	0.00176964	0.00454716	0.0032976	0.00152096	0.00372246	0.010372	0.00379745	0.00333347	0.000252763	0.000242452	0.0100279	0.0207787
STF1_f1	0.0015148	0.00578184	0.0005935	0.00374785	0.00784314	0.00251636	0.0145571	0.000915979	0.00117325	0.00190307	0.00269373	0.00189951	0.00211317	0.00240919	0.0116507	0.00220624	0.00312541	0.00243402	0.00345161	0.00187852	0.000711443	0.00263148	0.0028932	0.00250888	0.00176838	0.00189296	0.00727036	0.0601262	0.126126	0.0971185	0.0344386	0.00256516	0.00345014	0.0010063	0.00152008	0.00157429	0.00183296	0.00141112	0.00139364	0.00174853	0.000662818	0.00157771	0.00130085	0.000880839	0.00103306	0.000621239	0.000641751	0.000687727	0.000498256
SUH_f1	0.0108588	0.00504028	0.00100452	0.00575169	0.00352498	0.00584648	0.00401313	0.00151875	0.00620106	0.00208155	0.000742435	0.000454289	0.00406148	0.016126	0.000974141	0.000494805	0.00540995	0.00916758	0.00320366	0.00193351	0.000619002	0.00588813	0.00399202	0.00515717	0.0228464	0.00254112	0.0181127	0.00213894	0.00146504	0.000810674	0.000688215	0.00190227	0.00146699	0.000388324	0.002876	0.00319861	0.000320289	0.00206101	0.00148977	0.0111477	0.00806452	0.00325919	0.0341963	0.0129611	0.0254634	0.0147022	0.00862725	0.000774792	0.000787295
TAL1_f1	0.000476799	0.00600392	0.000614056	0.0111863	0.00102738	0.000639148	0.000408384	0.00101301	0.000620887	0.000762736	0.00132995	0.000699975	0.00182013	0.00144579	0.00199174	0.000616599	0.00087675	0.0016327	0.00636079	0.000869457	0.000768461	0.00177273	0.00210827	0.00240699	0.00631703	0.00312254	0.000843605	0.0015808	0.00175599	0.00367349	0.00405824	0.000642956	0.00116295	0.000431839	0.0166803	0.00220456	0.00130515	0.000823099	0.000649449	0.0018072	0.00143549	0.00125414	0.00132606	0.00111719	0.000873432	0.000502638	0.000417177	0.000448182	0.00137535
TAL1_f2	0.0010123	0.00287679	0.000589323	0.00414081	0.00141361	0.000771074	0.00122097	0.00111807	0.00153801	0.00085	0.00112518	0.00101067	0.00110697	0.001506	0.00170481	0.000934624	0.00100235	0.00322969	0.00485245	0.000832728	0.000736381	0.00151734	0.00183983	0.00139274	0.00318602	0.00165564	0.00107997	0.00174865	0.00181124	0.00204993	0.00332741	0.000907174	0.00101907	0.000992122	0.00890202	0.000976974	0.00198332	0.00087031	0.000853913	0.00187694	0.0015504	0.00137937	0.00176664	0.00143445	0.000877175	0.000868783	0.00115814	0.000891297	0.00125911
TBP_f1	0.000572812	0.00890393	0.00291112	0.000665569	0.000507519	0.000409789	0.000525484	0.00508832	0.000492715	0.000489638	0.00048782	0.00130441	0.00184318	0.000568643	0.000883033	0.000819785	0.00152124	0.000448832	0.000313178	0.0854405	0.102758	0.00135434	0.000949141	0.001377	0.00217436	0.00153997	0.000554668	0.000792061	0.000824459	0.000879913	0.000756922	0.000467666	0.00038717	0.00178845	0.000580959	0.0015548	0.000894522	0.00127474	0.00353272	0.000825872	0.000531116	0.000381806	0.000658523	0.000522874	0.000399642	0.000448169	0.000464955	0.00135815	0.000625412
TCF7_f1	0.000884358	0.00192257	0.00150722	0.00682872	0.000761201	0.000843418	0.000799531	0.00420211	0.00115987	0.00323873	0.00443676	0.00228903	0.00696959	0.00228801	0.00151907	0.000645125	0.00634311	0.000957395	0.00114234	0.00438432	0.00281408	0.000748789	0.000996761	0.000732839	0.0020224	0.000908422	0.000719145	0.0323716	0.025418	0.0171384	0.0455068	0.00312774	0.0051482	0.00373079	0.000511455	0.000649788	0.00149989	0.000925112	0.00109482	0.00120803	0.00162185	0.000974783	0.00113264	0.00346278	0.00103526	0.000959918	0.00105036	0.00126375	0.000891711
TF65_f2	0.00056739	0.00191484	0.00158922	0.00167944	0.00339223	0.0043064	0.0026612	0.000697195	0.000539381	0.000328928	0.000750992	0.000984979	0.00227596	0.00161892	0.000377653	0.000255849	0.0119382	0.000840152	0.000617364	0.000812617	0.00322275	0.00934274	0.00687926	0.00855019	0.00699388	0.00272488	0.00616685	0.000957916	0.000542768	0.00051637	0.00104782	0.000381027	0.000500567	0.000529801	0.0028095	0.000598483	0.000533176	0.0104064	0.00147239	0.0108752	0.00591641	0.00154604	0.0148862	0.00527884	0.0126457	0.00185783	0.00346374	0.0123016	0.0164844
TF7L2_f1	0.000358862	0.00192384	0.00139185	0.00351285	0.000619012	0.000864497	0.000630949	0.00286038	0.000474311	0.0030884	0.00510266	0.00362308	0.00936799	0.00144159	0.00118414	0.000829651	0.00597467	0.000536671	0.00104463	0.0232647	0.0136003	0.000765006	0.00124146	0.000991473	0.00137979	0.000982257	0.000977935	0.0203152	0.0181036	0.0128589	0.0344514	0.00168004	0.00588613	0.00202628	0.000409714	0.00447688	0.000789246	0.000921588	0.000839275	0.00169742	0.00101692	0.000524579	0.00111547	0.000798673	0.000873972	0.000619712	0.000955725	0.00227508	0.00171655
TFAP4_si	0.000842514	0.000973383	0.00055639	0.000729944	0.00421954	0.00592784	0.00763979	0.00153249	0.000541527	0.00593769	0.00493148	0.0053159	0.00032248	0.00356941	0.0096812	0.00413806	0.00047169	0.00598952	0.00385079	0.00033078	0.000323923	0.00132987	0.00162028	0.0016305	0.000945347	0.00124905	0.00112945	0.00285901	0.00371166	0.00438301	0.00138203	0.00526448	0.00445387	0.00139381	0.010467	0.000535685	0.000572677	0.00115036	0.00171234	0.00246079	0.00190922	0.00147654	0.00133242	0.00157798	0.00118572	0.00281207	0.0015698	0.000468304	0.0012245
TFE2_f2	0.000596965	0.0024266	0.000561041	0.00311967	0.000720767	0.00129475	0.000772932	0.00160642	0.000391189	0.00119138	0.00114868	0.00139516	0.000937521	0.00126098	0.00178476	0.00127633	0.000691801	0.00749813	0.00805108	0.00035609	0.000821994	0.00148375	0.00159333	0.00155377	0.00499024	0.00251373	0.0018681	0.00146696	0.00169935	0.00107486	0.0020815	0.00102171	0.00143867	0.000570489	0.0234574	0.000871669	0.00106469	0.00121476	0.0007038	0.00198842	0.001058	0.000808024	0.00121603	0.00128568	0.000791378	0.00079368	0.00058734	0.000455771	0.000570131
TFE3_f1	0.00201613	0.00159	0.00181777	0.00252649	0.000460194	0.000853983	0.000547818	0.000966661	0.0737527	0.00849969	0.0102182	0.0182161	0.000880389	0.0337129	0.00593386	0.0155335	0.000563185	0.136161	0.107243	0.000662331	0.000791741	0.00139604	0.00209829	0.00120492	0.00195282	0.00149658	0.00281515	0.0120796	0.0169247	0.016983	0.00858886	0.00906181	0.00420363	0.00386306	0.00392818	0.000828568	0.00237589	0.00199012	0.000875643	0.00180347	0.00105418	0.00101376	0.00140608	0.000983376	0.000998165	0.00280268	0.00220167	0.000610273	0.000801836
TFEB_f1	0.0204082	0.0014139	0.00286725	0.00367144	0.000763522	0.000609877	0.000476945	0.000490884	0.12036	0.0309802	0.024	0.023711	0.000596303	0.0560601	0.00832331	0.00930818	0.000477035	0.216152	0.206484	0.00125267	0.00132344	0.00136179	0.00175241	0.00140929	0.00289927	0.00158883	0.00292248	0.00901118	0.0125649	0.0112332	0.00771818	0.0204918	0.0226175	0.00770662	0.00296087	0.00141385	0.00130378	0.0021576	0.00134458	0.000701686	0.00101697	0.00102354	0.00130043	0.00114159	0.000625501	0.00427563	0.00232358	0.000756065	0.000788708
THA_f1	0.00450047	0.00300452	0.000791569	0.00931404	0.00330668	0.00263427	0.00348767	0.00106458	0.00394872	0.0402414	0.0306324	0.0146484	0.00147088	0.026461	0.0018327	0.00278069	0.000853019	0.00772947	0.0110961	0.00234539	0.0005622	0.000851918	0.000807251	0.000462883	0.00146634	0.00083019	0.00469459	0.0962593	0.169355	0.187927	0.0599425	0.0231855	0.0408733	0.000986624	0.00538982	0.000806483	0.000974659	0.0007479	0.000565846	0.00034727	0.00031652	0.000662581	0.000286326	0.000280777	0.000534934	0.000524269	0.00052876	0.0030539	0.00249024
THA_f2	0.00159084	0.00207852	0.00100728	0.0063402	0.00368044	0.00288848	0.00389844	0.000822795	0.00259802	0.0240241	0.0179657	0.00974886	0.00196537	0.017265	0.00375165	0.00320776	0.0035584	0.00791344	0.00370874	0.00419405	0.00063062	0.00117833	0.000960744	0.000926475	0.00232489	0.00120403	0.00251125	0.0285627	0.045542	0.0501168	0.0227682	0.0116265	0.0215248	0.00069825	0.00847586	0.000815418	0.00172247	0.00448719	0.00231232	0.00112953	0.000913147	0.000879182	0.00124067	0.000448658	0.0016522	0.00181159	0.00201895	0.00131783	0.00119599
THB_do	0.00223838	0.00112545	0.00100874	0.00632199	0.00338181	0.00303257	0.00268206	0.000708107	0.00360287	0.0264737	0.0345289	0.0120664	0.00101851	0.01343	0.00176022	0.00105727	0.000761803	0.00741831	0.00484877	0.00110635	0.000643671	0.00205567	0.00130851	0.00226662	0.00101604	0.00119828	0.00247688	0.0222492	0.0420091	0.0544476	0.0269739	0.0251942	0.0264935	0.00182649	0.00738946	0.000866018	0.00317589	0.00107515	0.00106842	0.00132645	0.00102081	0.000854513	0.00129616	0.00134267	0.00185568	0.00113994	0.00102258	0.00198483	0.00328379
THB_f1	0.00329673	0.00101529	0.000795869	0.007399	0.0027221	0.00281114	0.00173053	0.000862582	0.00300113	0.0907116	0.0685654	0.0367326	0.00246802	0.0399444	0.00224171	0.00200439	0.000806314	0.00531192	0.00854552	0.00141479	0.000793777	0.000769416	0.00108559	0.000716221	0.000777871	0.000652574	0.00198348	0.0358879	0.0648649	0.0848728	0.0388437	0.0602799	0.0760756	0.000867882	0.00312744	0.000985046	0.000807761	0.000618292	0.000765061	0.000887143	0.00028404	0.000465081	0.00070544	0.000359606	0.00172368	0.0014105	0.00070982	0.000828172	0.000822212
TYY1_f2	0.00394259	0.00842119	0.00158654	0.00251174	0.00141125	0.00232367	0.00130511	0.00105157	0.000597842	0.00646653	0.00486438	0.00528216	0.0031623	0.00173852	0.00262655	0.00194627	0.00113721	0.00120041	0.00140472	0.00226904	0.002896	0.00288405	0.00369095	0.00381566	0.0186282	0.00542212	0.00046149	0.00198649	0.00241217	0.00134468	0.00111532	0.00532607	0.0041726	0.000616438	0.0214914	0.000865676	0.00283921	0.000794034	0.00138072	0.0191109	0.0039464	0.00168366	0.0129773	0.00319271	0.006189	0.0020559	0.0015367	0.00141825	0.00139239
USF1_f1	0.00963978	0.00161439	0.00135223	0.00333902	0.000713044	0.00122021	0.000982318	0.00061389	0.11851	0.0176322	0.0149718	0.0250584	0.000599312	0.0497357	0.00526734	0.00975417	0.000399369	0.211653	0.165649	0.000527484	0.000423915	0.00146046	0.00220383	0.00131057	0.00114218	0.000948921	0.00313967	0.0108442	0.0156046	0.0138831	0.0115483	0.0183196	0.0141844	0.00292475	0.00704671	0.00081482	0.000754167	0.00230474	0.000586932	0.00141695	0.000994371	0.00102881	0.00155874	0.000734665	0.000999532	0.00348432	0.00212341	0.000577734	0.000566138
USF2_f1	0.0107339	0.00120689	0.00058059	0.00257344	0.00126819	0.0013541	0.00120773	0.00102061	0.121524	0.0109268	0.00997007	0.0134245	0.000372906	0.0397394	0.002882	0.0065167	0.000453464	0.221273	0.143296	0.0005513	0.000316278	0.0017879	0.00296577	0.00189016	0.00143265	0.0012089	0.00502174	0.00490162	0.00652397	0.00554503	0.00352306	0.0128553	0.0036964	0.00119741	0.0087621	0.000790861	0.000714566	0.00211542	0.000551947	0.00230345	0.00131743	0.00107411	0.0019743	0.0012622	0.00130166	0.00805567	0.00623858	0.000606343	0.000402717
VDR_f1	0.00471581	0.00249405	0.000687629	0.0128313	0.00278282	0.00165238	0.00308623	0.00102097	0.00398406	0.0118227	0.0156863	0.0078125	0.00190967	0.00306654	0.00216326	0.00123305	0.0014612	0.00606943	0.0138148	0.00149031	0.000993049	0.00063056	0.000797356	0.000797286	0.000557515	0.00076492	0.00308746	0.186383	0.305699	0.350717	0.0760646	0.0120482	0.0126834	0.000814465	0.00764124	0.00101704	0.000714741	0.00107337	0.00108709	0.00092763	0.000498256	0.000947867	0.000748175	0.000590115	0.0017498	0.000883306	0.000573885	0.00202994	0.00222827
VDR_f2	0.00204827	0.0109632	0.00318107	0.0299059	0.0020259	0.00271084	0.00213139	0.000629763	0.00199736	0.00536448	0.00649641	0.00795839	0.0025003	0.00432166	0.00361489	0.00708899	0.000690899	0.00206155	0.00448936	0.00228761	0.000590717	0.00145571	0.00141627	0.00113038	0.000996315	0.000732337	0.00266213	0.0282653	0.038526	0.0457273	0.0235878	0.00567085	0.00523431	0.00121279	0.00352825	0.000974259	0.000570728	0.00167513	0.000983085	0.000619946	0.00122475	0.00129168	0.000884284	0.000711732	0.00145688	0.00115396	0.00179984	0.0011274	0.00199368
XBP1_f1	0.00401503	0.00212026	0.000978565	0.0036855	0.000406358	0.00111112	0.000438472	0.00106072	0.0164674	0.044546	0.0129742	0.00625413	0.00304887	0.0974438	0.00289958	0.00224118	0.000628195	0.0167814	0.028427	0.0014035	0.00231779	0.00130354	0.00401128	0.00216793	0.00184287	0.00198631	0.00164581	0.00276564	0.00326326	0.00161502	0.0019649	0.0415026	0.0199339	0.000626987	0.0025265	0.000927342	0.00142362	0.00084735	0.00297123	0.000773072	0.000911462	0.000698806	0.000723085	0.000742253	0.000952882	0.00295821	0.00266143	0.00333797	0.00238799
ZFX_f1	0.00109176	0.000584401	0.000260331	0.000812134	0.0330599	0.0231246	0.0369784	0.000526686	0.00064046	0.00152317	0.000881949	0.00299165	0.000980273	0.003265	0.00132261	0.000843172	0.000280409	0.000817499	0.00148928	0.000359597	0.000269858	0.000417314	0.000455853	0.000349445	0.000306057	0.000374667	0.00234122	0.00278039	0.00178597	0.00127024	0.00376599	0.00371685	0.00153051	0.00289473	0.00691542	0.000363493	0.000285701	0.00133843	0.000480866	0.00795943	0.0053767	0.00316088	0.00455319	0.00325051	0.00960689	0.00775825	0.00706972	0.00187089	0.00106441
ZIC1_f1	0.000630689	0.00179099	0.000453003	0.00105064	0.00604003	0.00674384	0.00580164	0.00369237	0.000601925	0.0014742	0.000922314	0.00118396	0.00206612	0.00321871	0.0015699	0.000594825	0.00135213	0.00113174	0.0013441	0.000813161	0.000406415	0.00144061	0.00201566	0.00199687	0.000873818	0.000786988	0.0109846	0.00134841	0.000633947	0.00268227	0.00452715	0.0010284	0.00136324	0.000574779	0.00961833	0.00165676	0.00110903	0.00136818	0.00102701	0.00355541	0.0021381	0.00186086	0.00508249	0.000621835	0.014756	0.0332362	0.0397558	0.00119815	0.000872761
ZIC2_f1	0.00414938	0.00139928	0.000419286	0.00443701	0.00528866	0.00490677	0.00675526	0.0035638	0.00061326	0.00100066	0.000816766	0.00103397	0.00142792	0.00342903	0.000961164	0.000493805	0.00149269	0.00137518	0.00198082	0.000738031	0.000436807	0.00158881	0.00204221	0.00186273	0.000634492	0.00109549	0.00858559	0.00191521	0.00103842	0.0020202	0.00601542	0.000894293	0.000680983	0.000341274	0.0110928	0.00241388	0.000825155	0.00168366	0.000708312	0.00192296	0.00091229	0.00169223	0.00198739	0.000517566	0.00898944	0.034107	0.0422251	0.000534304	0.000763775
ZIC3_f1	0.000969813	0.00292086	0.000503847	0.00168697	0.00641103	0.00825206	0.00301386	0.00282877	0.00105874	0.00218712	0.00144439	0.00229774	0.000555967	0.00309746	0.00103602	0.000492117	0.0013412	0.00118831	0.00183066	0.00129475	0.000741656	0.000893222	0.00148148	0.00151745	0.00104945	0.000628237	0.0072235	0.00281016	0.00381265	0.0021078	0.00439907	0.00173224	0.00139321	0.00103842	0.00737806	0.00233637	0.000740599	0.00315586	0.000387019	0.00247284	0.00114451	0.00355732	0.00296396	0.000733914	0.00918745	0.0266849	0.0364215	0.00308465	0.00125977
ZN350_f1	0.00136371	0.00114599	0.000375621	0.00451937	0.00290643	0.00427004	0.00335962	0.00083473	0.00185136	0.00135192	0.000895184	0.00191161	0.00295638	0.00201616	0.00262034	0.00139155	0.000812338	0.00288287	0.00284006	0.00322339	0.00146717	0.00197805	0.00280117	0.0029468	0.00181039	0.000793408	0.00329221	0.00252744	0.00206024	0.00249288	0.00335923	0.00222866	0.00121204	0.001084	0.00599039	0.00143792	0.000849147	0.00225914	0.00217744	0.00611866	0.00537901	0.00354922	0.0045596	0.00876986	0.00788043	0.00358275	0.00404572	0.00152002	0.00275025
ZN384_f1	0.00137244	0.0054716	0.00092093	0.00142654	0.00081458	0.000758287	0.00084455	0.00126572	0.00110295	0.000634038	0.000897301	0.000926644	0.00929408	0.000710054	0.000995528	0.000866393	0.00772977	0.000365063	0.000560521	0.00174444	0.00421964	0.00465625	0.00404731	0.00471808	0.00293413	0.00595001	0.00187602	0.00151391	0.00230645	0.00198554	0.00178863	0.000683192	0.00075244	0.000429116	0.000824528	0.000518536	0.00331588	0.0012152	0.000666021	0.00952528	0.00329878	0.00424279	0.0125536	0.0139106	0.00503426	0.000628191	0.000597703	0.00856289	0.00950732
[truncated: 229 more columns]
