# Supplementary material for: Jaccard index based similarity measure to compare transcription factor binding site models
Source: Algorithms Mol Biol. 2013 Sep 30;8:23. doi: 10.1186/1748-7188-8-23 (PMC3851813; doi:10.1186/1748-7188-8-23)
Supplement: Additional file 3 — MACRO-APE source code (ruby 1.9). [file 1748-7188-8-23-S3.zip]

Archive with 1,175 entries (1,127 files):
- lib/
- lib/active_support/
- lib/active_support/all.rb
- lib/active_support/backtrace_cleaner.rb
- lib/active_support/base64.rb
- lib/active_support/basic_object.rb
- lib/active_support/benchmarkable.rb
- lib/active_support/buffered_logger.rb
- lib/active_support/builder.rb
- lib/active_support/cache/
- lib/active_support/cache/file_store.rb
- lib/active_support/cache/memory_store.rb
- lib/active_support/cache/mem_cache_store.rb
- lib/active_support/cache/null_store.rb
- lib/active_support/cache/strategy/
- lib/active_support/cache/strategy/local_cache.rb
- lib/active_support/cache.rb
- lib/active_support/callbacks.rb
- lib/active_support/concern.rb
- lib/active_support/configurable.rb
- lib/active_support/core_ext/
- lib/active_support/core_ext/array/
- lib/active_support/core_ext/array/access.rb
- lib/active_support/core_ext/array/conversions.rb
- lib/active_support/core_ext/array/extract_options.rb
- lib/active_support/core_ext/array/grouping.rb
- lib/active_support/core_ext/array/prepend_and_append.rb
- lib/active_support/core_ext/array/random_access.rb
- lib/active_support/core_ext/array/uniq_by.rb
- lib/active_support/core_ext/array/wrap.rb
- lib/active_support/core_ext/array.rb
- lib/active_support/core_ext/benchmark.rb
- lib/active_support/core_ext/big_decimal/
- lib/active_support/core_ext/big_decimal/conversions.rb
- lib/active_support/core_ext/big_decimal.rb
- lib/active_support/core_ext/class/
- lib/active_support/core_ext/class/attribute.rb
- lib/active_support/core_ext/class/attribute_accessors.rb
- lib/active_support/core_ext/class/delegating_attributes.rb
- lib/active_support/core_ext/class/subclasses.rb
- lib/active_support/core_ext/class.rb
- lib/active_support/core_ext/date/
- lib/active_support/core_ext/date/acts_like.rb
- lib/active_support/core_ext/date/calculations.rb
- lib/active_support/core_ext/date/conversions.rb
- lib/active_support/core_ext/date/freeze.rb
- lib/active_support/core_ext/date/zones.rb
- lib/active_support/core_ext/date_time/
- lib/active_support/core_ext/date_time/acts_like.rb
- lib/active_support/core_ext/date_time/calculations.rb
- lib/active_support/core_ext/date_time/conversions.rb
- lib/active_support/core_ext/date_time/zones.rb
- lib/active_support/core_ext/enumerable.rb
- lib/active_support/core_ext/exception.rb
- lib/active_support/core_ext/file/
- lib/active_support/core_ext/file/atomic.rb
- lib/active_support/core_ext/file/path.rb
- lib/active_support/core_ext/file.rb
- lib/active_support/core_ext/float/
- lib/active_support/core_ext/float/rounding.rb
- lib/active_support/core_ext/float.rb
- lib/active_support/core_ext/hash/
- lib/active_support/core_ext/hash/conversions.rb
- lib/active_support/core_ext/hash/deep_dup.rb
- lib/active_support/core_ext/hash/deep_merge.rb
- lib/active_support/core_ext/hash/diff.rb
- lib/active_support/core_ext/hash/except.rb
- lib/active_support/core_ext/hash/indifferent_access.rb
- lib/active_support/core_ext/hash/keys.rb
- lib/active_support/core_ext/hash/reverse_merge.rb
- lib/active_support/core_ext/hash/slice.rb
- lib/active_support/core_ext/hash.rb
- lib/active_support/core_ext/integer/
- lib/active_support/core_ext/integer/inflections.rb
- lib/active_support/core_ext/integer/multiple.rb
- lib/active_support/core_ext/integer/time.rb
- lib/active_support/core_ext/integer.rb
- lib/active_support/core_ext/io.rb
- lib/active_support/core_ext/kernel/
- lib/active_support/core_ext/kernel/agnostics.rb
- lib/active_support/core_ext/kernel/debugger.rb
- lib/active_support/core_ext/kernel/reporting.rb
- lib/active_support/core_ext/kernel/singleton_class.rb
- lib/active_support/core_ext/kernel.rb
- lib/active_support/core_ext/load_error.rb
- lib/active_support/core_ext/logger.rb
- lib/active_support/core_ext/module/
- lib/active_support/core_ext/module/aliasing.rb
- lib/active_support/core_ext/module/anonymous.rb
- lib/active_support/core_ext/module/attribute_accessors.rb
- lib/active_support/core_ext/module/attr_internal.rb
- lib/active_support/core_ext/module/delegation.rb
- lib/active_support/core_ext/module/deprecation.rb
- lib/active_support/core_ext/module/introspection.rb
- lib/active_support/core_ext/module/method_names.rb
- lib/active_support/core_ext/module/qualified_const.rb
- lib/active_support/core_ext/module/reachable.rb
- lib/active_support/core_ext/module/remove_method.rb
- lib/active_support/core_ext/module/synchronization.rb
- lib/active_support/core_ext/module.rb
- lib/active_support/core_ext/name_error.rb
- lib/active_support/core_ext/numeric/
- lib/active_support/core_ext/numeric/bytes.rb
- lib/active_support/core_ext/numeric/time.rb
- lib/active_support/core_ext/numeric.rb
- lib/active_support/core_ext/object/
- lib/active_support/core_ext/object/acts_like.rb
- lib/active_support/core_ext/object/blank.rb
- lib/active_support/core_ext/object/conversions.rb
- lib/active_support/core_ext/object/duplicable.rb
- lib/active_support/core_ext/object/inclusion.rb
- lib/active_support/core_ext/object/instance_variables.rb
- lib/active_support/core_ext/object/to_json.rb
- lib/active_support/core_ext/object/to_param.rb
- lib/active_support/core_ext/object/to_query.rb
- lib/active_support/core_ext/object/try.rb
- lib/active_support/core_ext/object/with_options.rb
- lib/active_support/core_ext/object.rb
- lib/active_support/core_ext/proc.rb
- lib/active_support/core_ext/process/
- lib/active_support/core_ext/process/daemon.rb
- lib/active_support/core_ext/process.rb
- lib/active_support/core_ext/range/
- lib/active_support/core_ext/range/blockless_step.rb
- lib/active_support/core_ext/range/conversions.rb
- lib/active_support/core_ext/range/cover.rb
- lib/active_support/core_ext/range/include_range.rb
- lib/active_support/core_ext/range/overlaps.rb
- lib/active_support/core_ext/range.rb
- lib/active_support/core_ext/regexp.rb
- lib/active_support/core_ext/rexml.rb
- lib/active_support/core_ext/string/
- lib/active_support/core_ext/string/access.rb
- lib/active_support/core_ext/string/behavior.rb
- lib/active_support/core_ext/string/conversions.rb
- lib/active_support/core_ext/string/encoding.rb
- lib/active_support/core_ext/string/exclude.rb
- lib/active_support/core_ext/string/filters.rb
- lib/active_support/core_ext/string/inflections.rb
- lib/active_support/core_ext/string/inquiry.rb
- lib/active_support/core_ext/string/interpolation.rb
- lib/active_support/core_ext/string/multibyte.rb
- lib/active_support/core_ext/string/output_safety.rb
- lib/active_support/core_ext/string/starts_ends_with.rb
- lib/active_support/core_ext/string/strip.rb
- lib/active_support/core_ext/string/xchar.rb
- lib/active_support/core_ext/string.rb
- lib/active_support/core_ext/time/
- lib/active_support/core_ext/time/acts_like.rb
- lib/active_support/core_ext/time/calculations.rb
- lib/active_support/core_ext/time/conversions.rb
- lib/active_support/core_ext/time/marshal.rb
- lib/active_support/core_ext/time/publicize_conversion_methods.rb
- lib/active_support/core_ext/time/zones.rb
- lib/active_support/core_ext/uri.rb
- lib/active_support/core_ext.rb
- lib/active_support/dependencies/
- lib/active_support/dependencies/autoload.rb
- lib/active_support/dependencies.rb
- lib/active_support/deprecation/
- lib/active_support/deprecation/behaviors.rb
- lib/active_support/deprecation/method_wrappers.rb
- lib/active_support/deprecation/proxy_wrappers.rb
- lib/active_support/deprecation/reporting.rb
- lib/active_support/deprecation.rb
- lib/active_support/descendants_tracker.rb
- lib/active_support/duration.rb
- lib/active_support/file_update_checker.rb
- lib/active_support/file_watcher.rb
- lib/active_support/gzip.rb
- lib/active_support/hash_with_indifferent_access.rb
- lib/active_support/i18n.rb
- lib/active_support/i18n_railtie.rb
- lib/active_support/inflections.rb
- lib/active_support/inflector/
- lib/active_support/inflector/inflections.rb
- lib/active_support/inflector/methods.rb
- lib/active_support/inflector/transliterate.rb
- lib/active_support/inflector.rb
- lib/active_support/json/
- lib/active_support/json/decoding.rb
- lib/active_support/json/encoding.rb
- lib/active_support/json/variable.rb
- lib/active_support/json.rb
- lib/active_support/lazy_load_hooks.rb
- lib/active_support/locale/
- lib/active_support/locale/en.yml
- lib/active_support/log_subscriber/
- lib/active_support/log_subscriber/test_helper.rb
- lib/active_support/log_subscriber.rb
- lib/active_support/memoizable.rb
- lib/active_support/message_encryptor.rb
- lib/active_support/message_verifier.rb
- lib/active_support/MIT-LICENSE
- lib/active_support/multibyte/
- lib/active_support/multibyte/chars.rb
- lib/active_support/multibyte/exceptions.rb
- lib/active_support/multibyte/unicode.rb
- lib/active_support/multibyte/utils.rb
- lib/active_support/multibyte.rb
- lib/active_support/notifications/
- lib/active_support/notifications/fanout.rb
- lib/active_support/notifications/instrumenter.rb
- lib/active_support/notifications.rb
- lib/active_support/option_merger.rb
- lib/active_support/ordered_hash.rb
- lib/active_support/ordered_options.rb
- lib/active_support/railtie.rb
- lib/active_support/rescuable.rb
- lib/active_support/ruby/
- lib/active_support/ruby/shim.rb
- lib/active_support/string_inquirer.rb
- lib/active_support/tagged_logging.rb
- lib/active_support/testing/
- lib/active_support/testing/assertions.rb
- lib/active_support/testing/declarative.rb
- lib/active_support/testing/deprecation.rb
- lib/active_support/testing/isolation.rb
- lib/active_support/testing/mochaing.rb
- lib/active_support/testing/pending.rb
- lib/active_support/testing/performance/
- lib/active_support/testing/performance/jruby.rb
- lib/active_support/testing/performance/rubinius.rb
- lib/active_support/testing/performance/ruby/
- lib/active_support/testing/performance/ruby/mri.rb
- lib/active_support/testing/performance/ruby/yarv.rb
- lib/active_support/testing/performance/ruby.rb
- lib/active_support/testing/performance.rb
- lib/active_support/testing/setup_and_teardown.rb
- lib/active_support/test_case.rb
- lib/active_support/time/
- lib/active_support/time/autoload.rb
- lib/active_support/time.rb
- lib/active_support/time_with_zone.rb
- lib/active_support/values/
- lib/active_support/values/time_zone.rb
- lib/active_support/values/unicode_tables.dat
- lib/active_support/version.rb
- lib/active_support/whiny_nil.rb
- lib/active_support/xml_mini/
- lib/active_support/xml_mini/jdom.rb
- lib/active_support/xml_mini/libxml.rb
- lib/active_support/xml_mini/libxmlsax.rb
- lib/active_support/xml_mini/nokogiri.rb
- lib/active_support/xml_mini/nokogirisax.rb
- lib/active_support/xml_mini/rexml.rb
- lib/active_support/xml_mini.rb
- lib/active_support.rb
- lib/bioinform/
- lib/bioinform/conversion_algorithms/
- lib/bioinform/conversion_algorithms/pcm2ppm_converter.rb
- lib/bioinform/conversion_algorithms/pcm2pwm_converter.rb
- lib/bioinform/conversion_algorithms/pcm2pwm_mara_converter.rb
- lib/bioinform/conversion_algorithms/ppm2pcm_converter.rb
- lib/bioinform/conversion_algorithms/ppm2pwm_converter.rb
- lib/bioinform/data_models/
- lib/bioinform/data_models/collection.rb
- lib/bioinform/data_models/motif.rb
- lib/bioinform/data_models/pcm.rb
- lib/bioinform/data_models/pm.rb
- lib/bioinform/data_models/ppm.rb
- lib/bioinform/data_models/pwm.rb
- lib/bioinform/data_models.rb
- lib/bioinform/formatters/
- lib/bioinform/formatters/raw_formatter.rb
- lib/bioinform/formatters/transfac_formatter.rb
- lib/bioinform/formatters.rb
- lib/bioinform/parsers/
- lib/bioinform/parsers/jaspar_parser.rb
- lib/bioinform/parsers/parser.rb
- lib/bioinform/parsers/splittable_parser.rb
- lib/bioinform/parsers/string_fantom_parser.rb
- lib/bioinform/parsers/string_parser.rb
- lib/bioinform/parsers/trivial_parser.rb
- lib/bioinform/parsers/yaml_parser.rb
- lib/bioinform/parsers.rb
- lib/bioinform/support/
- lib/bioinform/support/advanced_scan.rb
- lib/bioinform/support/array_product.rb
- lib/bioinform/support/array_zip.rb
- lib/bioinform/support/collect_hash.rb
- lib/bioinform/support/deep_dup.rb
- lib/bioinform/support/delete_many.rb
- lib/bioinform/support/inverf.rb
- lib/bioinform/support/multiline_squish.rb
- lib/bioinform/support/parameters.rb
- lib/bioinform/support/partial_sums.rb
- lib/bioinform/support/same_by.rb
- lib/bioinform/support/strip_doc.rb
- lib/bioinform/support.rb
- lib/bioinform/version.rb
- lib/bioinform.rb
- lib/macroape/
- lib/macroape/aligned_pair_intersection.rb
- lib/macroape/cli/
- lib/macroape/cli/eval_alignment.rb
- lib/macroape/cli/eval_similarity.rb
- lib/macroape/cli/find_pvalue.rb
- lib/macroape/cli/find_threshold.rb
- lib/macroape/cli/preprocess_collection.rb
[truncated: 875 more entries]
