# Supplementary material for: Jaccard index based similarity measure to compare transcription factor binding site models
Source: Algorithms Mol Biol. 2013 Sep 30;8:23. doi: 10.1186/1748-7188-8-23 (PMC3851813; doi:10.1186/1748-7188-8-23)
Supplement: Additional file 3 — MACRO-APE source code (ruby 1.9). [file 1748-7188-8-23-S3.zip › lib/active_support/basic_object.rb]

module ActiveSupport
  if defined? ::BasicObject
    # A class with no predefined methods that behaves similarly to Builder's
    # BlankSlate. Used for proxy classes.
    class BasicObject < ::BasicObject
      undef_method :==
      undef_method :equal?

      # Let ActiveSupport::BasicObject at least raise exceptions.
      def raise(*args)
        ::Object.send(:raise, *args)
      end
    end
  else
    class BasicObject #:nodoc:
      instance_methods.each do |m|
        undef_method(m) if m.to_s !~ /(?:^__|^nil\?$|^send$|^object_id$)/
      end
    end
  end
end
