# Supplementary material for: Jaccard index based similarity measure to compare transcription factor binding site models
Source: Algorithms Mol Biol. 2013 Sep 30;8:23. doi: 10.1186/1748-7188-8-23 (PMC3851813; doi:10.1186/1748-7188-8-23)
Supplement: Additional file 3 — MACRO-APE source code (ruby 1.9). [file 1748-7188-8-23-S3.zip › lib/active_support/core_ext/array/conversions.rb]

require 'active_support/xml_mini'
require 'active_support/core_ext/hash/keys'
require 'active_support/core_ext/hash/reverse_merge'
require 'active_support/core_ext/string/inflections'

class Array
  # Converts the array to a comma-separated sentence where the last element is joined by the connector word. Options:
  # * <tt>:words_connector</tt> - The sign or word used to join the elements in arrays with two or more elements (default: ", ")
  # * <tt>:two_words_connector</tt> - The sign or word used to join the elements in arrays with two elements (default: " and ")
  # * <tt>:last_word_connector</tt> - The sign or word used to join the last element in arrays with three or more elements (default: ", and ")
  def to_sentence(options = {})
    if defined?(I18n)
      default_words_connector     = I18n.translate(:'support.array.words_connector',     :locale => options[:locale])
      default_two_words_connector = I18n.translate(:'support.array.two_words_connector', :locale => options[:locale])
      default_last_word_connector = I18n.translate(:'support.array.last_word_connector', :locale => options[:locale])
    else
      default_words_connector     = ", "
      default_two_words_connector = " and "
      default_last_word_connector = ", and "
    end

    options.assert_valid_keys(:words_connector, :two_words_connector, :last_word_connector, :locale)
    options.reverse_merge! :words_connector => default_words_connector, :two_words_connector => default_two_words_connector, :last_word_connector => default_last_word_connector

    case length
      when 0
        ""
      when 1
        self[0].to_s.dup
      when 2
        "#{self[0]}#{options[:two_words_connector]}#{self[1]}"
      else
        "#{self[0...-1].join(options[:words_connector])}#{options[:last_word_connector]}#{self[-1]}"
    end
  end

  # Converts a collection of elements into a formatted string by calling
  # <tt>to_s</tt> on all elements and joining them:
  #
  #   Blog.all.to_formatted_s # => "First PostSecond PostThird Post"
  #
  # Adding in the <tt>:db</tt> argument as the format yields a comma separated
  # id list:
  #
  #   Blog.all.to_formatted_s(:db) # => "1,2,3"
  def to_formatted_s(format = :default)
    case format
      when :db
        if respond_to?(:empty?) && self.empty?
          "null"
        else
          collect { |element| element.id }.join(",")
        end
      else
        to_default_s
    end
  end
  alias_method :to_default_s, :to_s
  alias_method :to_s, :to_formatted_s

  # Returns a string that represents the array in XML by invoking +to_xml+
  # on each element. Active Record collections delegate their representation
  # in XML to this method.
  #
  # All elements are expected to respond to +to_xml+, if any of them does
  # not then an exception is raised.
  #
  # The root node reflects the class name of the first element in plural
  # if all elements belong to the same type and that's not Hash:
  #
  #   customer.projects.to_xml
  #
  #   <?xml version="1.0" encoding="UTF-8"?>
  #   <projects type="array">
  #     <project>
  #       <amount type="decimal">20000.0</amount>
  #       <customer-id type="integer">1567</customer-id>
  #       <deal-date type="date">2008-04-09</deal-date>
  #       ...
  #     </project>
  #     <project>
  #       <amount type="decimal">57230.0</amount>
  #       <customer-id type="integer">1567</customer-id>
  #       <deal-date type="date">2008-04-15</deal-date>
  #       ...
  #     </project>
  #   </projects>
  #
  # Otherwise the root element is "records":
  #
  #   [{:foo => 1, :bar => 2}, {:baz => 3}].to_xml
  #
  #   <?xml version="1.0" encoding="UTF-8"?>
  #   <records type="array">
  #     <record>
  #       <bar type="integer">2</bar>
  #       <foo type="integer">1</foo>
  #     </record>
  #     <record>
  #       <baz type="integer">3</baz>
  #     </record>
  #   </records>
  #
  # If the collection is empty the root element is "nil-classes" by default:
  #
  #   [].to_xml
  #
  #   <?xml version="1.0" encoding="UTF-8"?>
  #   <nil-classes type="array"/>
  #
  # To ensure a meaningful root element use the <tt>:root</tt> option:
  #
  #   customer_with_no_projects.projects.to_xml(:root => "projects")
  #
  #   <?xml version="1.0" encoding="UTF-8"?>
  #   <projects type="array"/>
  #
  # By default name of the node for the children of root is <tt>root.singularize</tt>.
  # You can change it with the <tt>:children</tt> option.
  #
  # The +options+ hash is passed downwards:
  #
  #   Message.all.to_xml(:skip_types => true)
  #
  #   <?xml version="1.0" encoding="UTF-8"?>
  #   <messages>
  #     <message>
  #       <created-at>2008-03-07T09:58:18+01:00</created-at>
  #       <id>1</id>
  #       <name>1</name>
  #       <updated-at>2008-03-07T09:58:18+01:00</updated-at>
  #       <user-id>1</user-id>
  #     </message>
  #   </messages>
  #
  def to_xml(options = {})
    require 'active_support/builder' unless defined?(Builder)

    options = options.dup
    options[:indent]  ||= 2
    options[:builder] ||= Builder::XmlMarkup.new(:indent => options[:indent])
    options[:root]    ||= if first.class.to_s != "Hash" && all? { |e| e.is_a?(first.class) }
      underscored = ActiveSupport::Inflector.underscore(first.class.name)
      ActiveSupport::Inflector.pluralize(underscored).tr('/', '_')
    else
      "objects"
    end

    builder = options[:builder]
    builder.instruct! unless options.delete(:skip_instruct)

    root = ActiveSupport::XmlMini.rename_key(options[:root].to_s, options)
    children = options.delete(:children) || root.singularize

    attributes = options[:skip_types] ? {} : {:type => "array"}
    return builder.tag!(root, attributes) if empty?

    builder.__send__(:method_missing, root, attributes) do
      each { |value| ActiveSupport::XmlMini.to_tag(children, value, options) }
      yield builder if block_given?
    end
  end

end
