# Supplementary material for: Jaccard index based similarity measure to compare transcription factor binding site models
Source: Algorithms Mol Biol. 2013 Sep 30;8:23. doi: 10.1186/1748-7188-8-23 (PMC3851813; doi:10.1186/1748-7188-8-23)
Supplement: Additional file 3 — MACRO-APE source code (ruby 1.9). [file 1748-7188-8-23-S3.zip › lib/active_support/core_ext/array/extract_options.rb]

class Hash
  # By default, only instances of Hash itself are extractable.
  # Subclasses of Hash may implement this method and return
  # true to declare themselves as extractable. If a Hash
  # is extractable, Array#extract_options! pops it from
  # the Array when it is the last element of the Array.
  def extractable_options?
    instance_of?(Hash)
  end
end

class Array
  # Extracts options from a set of arguments. Removes and returns the last
  # element in the array if it's a hash, otherwise returns a blank hash.
  #
  #   def options(*args)
  #     args.extract_options!
  #   end
  #
  #   options(1, 2)           # => {}
  #   options(1, 2, :a => :b) # => {:a=>:b}
  def extract_options!
    if last.is_a?(Hash) && last.extractable_options?
      pop
    else
      {}
    end
  end
end
