# Supplementary material for: Jaccard index based similarity measure to compare transcription factor binding site models
Source: Algorithms Mol Biol. 2013 Sep 30;8:23. doi: 10.1186/1748-7188-8-23 (PMC3851813; doi:10.1186/1748-7188-8-23)
Supplement: Additional file 3 — MACRO-APE source code (ruby 1.9). [file 1748-7188-8-23-S3.zip › lib/active_support/core_ext/array/prepend_and_append.rb]

class Array
  # The human way of thinking about adding stuff to the end of a list is with append
  alias_method :append,  :<<

  # The human way of thinking about adding stuff to the beginning of a list is with prepend
  alias_method :prepend, :unshift
end
