# Supplementary material for: Jaccard index based similarity measure to compare transcription factor binding site models
Source: Algorithms Mol Biol. 2013 Sep 30;8:23. doi: 10.1186/1748-7188-8-23 (PMC3851813; doi:10.1186/1748-7188-8-23)
Supplement: Additional file 3 — MACRO-APE source code (ruby 1.9). [file 1748-7188-8-23-S3.zip › lib/active_support/core_ext/array/uniq_by.rb]

class Array
  # Returns an unique array based on the criteria given as a +Proc+.
  #
  #   [1, 2, 3, 4].uniq_by { |i| i.odd? } # => [1, 2]
  #
  def uniq_by
    hash, array = {}, []
    each { |i| hash[yield(i)] ||= (array << i) }
    array
  end

  # Same as uniq_by, but modifies self.
  def uniq_by!
    replace(uniq_by{ |i| yield(i) })
  end
end
