# Supplementary material for: Jaccard index based similarity measure to compare transcription factor binding site models
Source: Algorithms Mol Biol. 2013 Sep 30;8:23. doi: 10.1186/1748-7188-8-23 (PMC3851813; doi:10.1186/1748-7188-8-23)
Supplement: Additional file 3 — MACRO-APE source code (ruby 1.9). [file 1748-7188-8-23-S3.zip › lib/active_support/core_ext/array.rb]

require 'active_support/core_ext/array/wrap'
require 'active_support/core_ext/array/access'
require 'active_support/core_ext/array/uniq_by'
require 'active_support/core_ext/array/conversions'
require 'active_support/core_ext/array/extract_options'
require 'active_support/core_ext/array/grouping'
require 'active_support/core_ext/array/random_access'
require 'active_support/core_ext/array/prepend_and_append'
