# Supplementary material for: Jaccard index based similarity measure to compare transcription factor binding site models
Source: Algorithms Mol Biol. 2013 Sep 30;8:23. doi: 10.1186/1748-7188-8-23 (PMC3851813; doi:10.1186/1748-7188-8-23)
Supplement: Additional file 3 — MACRO-APE source code (ruby 1.9). [file 1748-7188-8-23-S3.zip › lib/active_support/core_ext/big_decimal/conversions.rb]

require 'bigdecimal'

begin
  require 'psych'
rescue LoadError
end

require 'yaml'

class BigDecimal
  YAML_TAG = 'tag:yaml.org,2002:float'
  YAML_MAPPING = { 'Infinity' => '.Inf', '-Infinity' => '-.Inf', 'NaN' => '.NaN' }

  # This emits the number without any scientific notation.
  # This is better than self.to_f.to_s since it doesn't lose precision.
  #
  # Note that reconstituting YAML floats to native floats may lose precision.
  def to_yaml(opts = {})
    return super if defined?(YAML::ENGINE) && !YAML::ENGINE.syck?

    YAML.quick_emit(nil, opts) do |out|
      string = to_s
      out.scalar(YAML_TAG, YAML_MAPPING[string] || string, :plain)
    end
  end

  def encode_with(coder)
    string = to_s
    coder.represent_scalar(nil, YAML_MAPPING[string] || string)
  end

  # Backport this method if it doesn't exist
  unless method_defined?(:to_d)
    def to_d
      self
    end
  end

  DEFAULT_STRING_FORMAT = 'F'
  def to_formatted_s(format = DEFAULT_STRING_FORMAT)
    _original_to_s(format)
  end
  alias_method :_original_to_s, :to_s
  alias_method :to_s, :to_formatted_s
end
