# Supplementary material for: Jaccard index based similarity measure to compare transcription factor binding site models
Source: Algorithms Mol Biol. 2013 Sep 30;8:23. doi: 10.1186/1748-7188-8-23 (PMC3851813; doi:10.1186/1748-7188-8-23)
Supplement: Additional file 3 — MACRO-APE source code (ruby 1.9). [file 1748-7188-8-23-S3.zip › lib/active_support/core_ext/class/attribute.rb]

require 'active_support/core_ext/kernel/singleton_class'
require 'active_support/core_ext/module/remove_method'
require 'active_support/core_ext/array/extract_options'

class Class
  # Declare a class-level attribute whose value is inheritable by subclasses.
  # Subclasses can change their own value and it will not impact parent class.
  #
  #   class Base
  #     class_attribute :setting
  #   end
  #
  #   class Subclass < Base
  #   end
  #
  #   Base.setting = true
  #   Subclass.setting            # => true
  #   Subclass.setting = false
  #   Subclass.setting            # => false
  #   Base.setting                # => true
  #
  # In the above case as long as Subclass does not assign a value to setting
  # by performing <tt>Subclass.setting = _something_ </tt>, <tt>Subclass.setting</tt>
  # would read value assigned to parent class. Once Subclass assigns a value then
  # the value assigned by Subclass would be returned.
  #
  # This matches normal Ruby method inheritance: think of writing an attribute
  # on a subclass as overriding the reader method. However, you need to be aware
  # when using +class_attribute+ with mutable structures as +Array+ or +Hash+.
  # In such cases, you don't want to do changes in places but use setters:
  #
  #   Base.setting = []
  #   Base.setting                # => []
  #   Subclass.setting            # => []
  #
  #   # Appending in child changes both parent and child because it is the same object:
  #   Subclass.setting << :foo
  #   Base.setting               # => [:foo]
  #   Subclass.setting           # => [:foo]
  #
  #   # Use setters to not propagate changes:
  #   Base.setting = []
  #   Subclass.setting += [:foo]
  #   Base.setting               # => []
  #   Subclass.setting           # => [:foo]
  #
  # For convenience, a query method is defined as well:
  #
  #   Subclass.setting?       # => false
  #
  # Instances may overwrite the class value in the same way:
  #
  #   Base.setting = true
  #   object = Base.new
  #   object.setting          # => true
  #   object.setting = false
  #   object.setting          # => false
  #   Base.setting            # => true
  #
  # To opt out of the instance reader method, pass :instance_reader => false.
  #
  #   object.setting          # => NoMethodError
  #   object.setting?         # => NoMethodError
  #
  # To opt out of the instance writer method, pass :instance_writer => false.
  #
  #   object.setting = false  # => NoMethodError
  def class_attribute(*attrs)
    options = attrs.extract_options!
    instance_reader = options.fetch(:instance_reader, true)
    instance_writer = options.fetch(:instance_writer, true)

    attrs.each do |name|
      class_eval <<-RUBY, __FILE__, __LINE__ + 1
        def self.#{name}() nil end
        def self.#{name}?() !!#{name} end

        def self.#{name}=(val)
          singleton_class.class_eval do
            remove_possible_method(:#{name})
            define_method(:#{name}) { val }
          end

          if singleton_class?
            class_eval do
              remove_possible_method(:#{name})
              def #{name}
                defined?(@#{name}) ? @#{name} : singleton_class.#{name}
              end
            end
          end
          val
        end

        if instance_reader
          remove_possible_method :#{name}
          def #{name}
            defined?(@#{name}) ? @#{name} : self.class.#{name}
          end

          def #{name}?
            !!#{name}
          end
        end
      RUBY

      attr_writer name if instance_writer
    end
  end

  private
  def singleton_class?
    ancestors.first != self
  end
end
