# Supplementary material for: Jaccard index based similarity measure to compare transcription factor binding site models
Source: Algorithms Mol Biol. 2013 Sep 30;8:23. doi: 10.1186/1748-7188-8-23 (PMC3851813; doi:10.1186/1748-7188-8-23)
Supplement: Additional file 3 — MACRO-APE source code (ruby 1.9). [file 1748-7188-8-23-S3.zip › lib/active_support/core_ext/class/subclasses.rb]

require 'active_support/core_ext/module/anonymous'
require 'active_support/core_ext/module/reachable'

class Class #:nodoc:
  begin
    ObjectSpace.each_object(Class.new) {}

    def descendants
      descendants = []
      ObjectSpace.each_object(class << self; self; end) do |k|
        descendants.unshift k unless k == self
      end
      descendants
    end
  rescue StandardError # JRuby
    def descendants
      descendants = []
      ObjectSpace.each_object(Class) do |k|
        descendants.unshift k if k < self
      end
      descendants.uniq!
      descendants
    end
  end

  # Returns an array with the direct children of +self+.
  #
  #   Integer.subclasses # => [Bignum, Fixnum]
  def subclasses
    subclasses, chain = [], descendants
    chain.each do |k|
      subclasses << k unless chain.any? { |c| c > k }
    end
    subclasses
  end
end
