# Supplementary material for: Jaccard index based similarity measure to compare transcription factor binding site models
Source: Algorithms Mol Biol. 2013 Sep 30;8:23. doi: 10.1186/1748-7188-8-23 (PMC3851813; doi:10.1186/1748-7188-8-23)
Supplement: Additional file 3 — MACRO-APE source code (ruby 1.9). [file 1748-7188-8-23-S3.zip › lib/active_support/core_ext/date/zones.rb]

require 'date'
require 'active_support/core_ext/time/zones'

class Date
  # Converts Date to a TimeWithZone in the current zone if Time.zone or Time.zone_default
  # is set, otherwise converts Date to a Time via Date#to_time
  def to_time_in_current_zone
    if ::Time.zone
      ::Time.zone.local(year, month, day)
    else
      to_time
    end
  end
end
