# Supplementary material for: Jaccard index based similarity measure to compare transcription factor binding site models
Source: Algorithms Mol Biol. 2013 Sep 30;8:23. doi: 10.1186/1748-7188-8-23 (PMC3851813; doi:10.1186/1748-7188-8-23)
Supplement: Additional file 3 — MACRO-APE source code (ruby 1.9). [file 1748-7188-8-23-S3.zip › lib/active_support/core_ext/date_time/conversions.rb]

require 'active_support/inflector/methods'
require 'active_support/core_ext/time/conversions'
require 'active_support/core_ext/date_time/calculations'
require 'active_support/values/time_zone'

class DateTime
  # Ruby 1.9 has DateTime#to_time which internally relies on Time. We define our own #to_time which allows
  # DateTimes outside the range of what can be created with Time.
  remove_method :to_time if instance_methods.include?(:to_time)

  # Convert to a formatted string. See Time::DATE_FORMATS for predefined formats.
  #
  # This method is aliased to <tt>to_s</tt>.
  #
  # === Examples
  #   datetime = DateTime.civil(2007, 12, 4, 0, 0, 0, 0)   # => Tue, 04 Dec 2007 00:00:00 +0000
  #
  #   datetime.to_formatted_s(:db)            # => "2007-12-04 00:00:00"
  #   datetime.to_s(:db)                      # => "2007-12-04 00:00:00"
  #   datetime.to_s(:number)                  # => "20071204000000"
  #   datetime.to_formatted_s(:short)         # => "04 Dec 00:00"
  #   datetime.to_formatted_s(:long)          # => "December 04, 2007 00:00"
  #   datetime.to_formatted_s(:long_ordinal)  # => "December 4th, 2007 00:00"
  #   datetime.to_formatted_s(:rfc822)        # => "Tue, 04 Dec 2007 00:00:00 +0000"
  #
  # == Adding your own datetime formats to to_formatted_s
  # DateTime formats are shared with Time. You can add your own to the
  # Time::DATE_FORMATS hash. Use the format name as the hash key and
  # either a strftime string or Proc instance that takes a time or
  # datetime argument as the value.
  #
  #   # config/initializers/time_formats.rb
  #   Time::DATE_FORMATS[:month_and_year] = "%B %Y"
  #   Time::DATE_FORMATS[:short_ordinal] = lambda { |time| time.strftime("%B #{time.day.ordinalize}") }
  def to_formatted_s(format = :default)
    if formatter = ::Time::DATE_FORMATS[format]
      formatter.respond_to?(:call) ? formatter.call(self).to_s : strftime(formatter)
    else
      to_default_s
    end
  end
  alias_method :to_default_s, :to_s unless (instance_methods(false) & [:to_s, 'to_s']).empty?
  alias_method :to_s, :to_formatted_s

  # Returns the +utc_offset+ as an +HH:MM formatted string. Examples:
  #
  #   datetime = DateTime.civil(2000, 1, 1, 0, 0, 0, Rational(-6, 24))
  #   datetime.formatted_offset         # => "-06:00"
  #   datetime.formatted_offset(false)  # => "-0600"
  def formatted_offset(colon = true, alternate_utc_string = nil)
    utc? && alternate_utc_string || ActiveSupport::TimeZone.seconds_to_utc_offset(utc_offset, colon)
  end

  # Overrides the default inspect method with a human readable one, e.g., "Mon, 21 Feb 2005 14:30:00 +0000".
  def readable_inspect
    to_s(:rfc822)
  end
  alias_method :default_inspect, :inspect
  alias_method :inspect, :readable_inspect

  # Converts self to a Ruby Date object; time portion is discarded.
  def to_date
    ::Date.new(year, month, day)
  end unless instance_methods(false).include?(:to_date)

  # Attempts to convert self to a Ruby Time object; returns self if out of range of Ruby Time class.
  # If self has an offset other than 0, self will just be returned unaltered, since there's no clean way to map it to a Time.
  def to_time
    self.offset == 0 ? ::Time.utc_time(year, month, day, hour, min, sec, sec_fraction * (RUBY_VERSION < '1.9' ? 86400000000 : 1000000)) : self
  end

  # To be able to keep Times, Dates and DateTimes interchangeable on conversions.
  def to_datetime
    self
  end unless instance_methods(false).include?(:to_datetime)

  def self.civil_from_format(utc_or_local, year, month=1, day=1, hour=0, min=0, sec=0)
    offset = utc_or_local.to_sym == :local ? local_offset : 0
    civil(year, month, day, hour, min, sec, offset)
  end

  # Converts datetime to an appropriate format for use in XML.
  def xmlschema
    strftime("%Y-%m-%dT%H:%M:%S%Z")
  end unless instance_methods(false).include?(:xmlschema)

  # Converts self to a floating-point number of seconds since the Unix epoch.
  def to_f
    seconds_since_unix_epoch.to_f
  end

  # Converts self to an integer number of seconds since the Unix epoch.
  def to_i
    seconds_since_unix_epoch.to_i
  end

  private

  def seconds_since_unix_epoch
    seconds_per_day = 86_400
    (self - ::DateTime.civil(1970)) * seconds_per_day
  end
end
