# Supplementary material for: Jaccard index based similarity measure to compare transcription factor binding site models
Source: Algorithms Mol Biol. 2013 Sep 30;8:23. doi: 10.1186/1748-7188-8-23 (PMC3851813; doi:10.1186/1748-7188-8-23)
Supplement: Additional file 3 — MACRO-APE source code (ruby 1.9). [file 1748-7188-8-23-S3.zip › lib/active_support/core_ext/float/rounding.rb]

class Float
  alias precisionless_round round
  private :precisionless_round

  # Rounds the float with the specified precision.
  #
  #   x = 1.337
  #   x.round    # => 1
  #   x.round(1) # => 1.3
  #   x.round(2) # => 1.34
  def round(precision = nil)
    if precision
      magnitude = 10.0 ** precision
      (self * magnitude).round / magnitude
    else
      precisionless_round
    end
  end
end if RUBY_VERSION < '1.9'
