# Supplementary material for: Jaccard index based similarity measure to compare transcription factor binding site models
Source: Algorithms Mol Biol. 2013 Sep 30;8:23. doi: 10.1186/1748-7188-8-23 (PMC3851813; doi:10.1186/1748-7188-8-23)
Supplement: Additional file 3 — MACRO-APE source code (ruby 1.9). [file 1748-7188-8-23-S3.zip › lib/active_support/core_ext/hash/deep_dup.rb]

class Hash
  # Returns a deep copy of hash.
  #
  #   hash = { :a => { :b => 'b' } }
  #   dup  = hash.deep_dup
  #   dup[:a][:c] = 'c'
  #
  #   hash[:a][:c] #=> nil
  #   dup[:a][:c]  #=> "c"
  def deep_dup
    duplicate = self.dup
    duplicate.each_pair do |k,v|
      tv = duplicate[k]
      duplicate[k] = tv.is_a?(Hash) && v.is_a?(Hash) ? tv.deep_dup : v
    end
    duplicate
  end
end
