# Supplementary material for: Jaccard index based similarity measure to compare transcription factor binding site models
Source: Algorithms Mol Biol. 2013 Sep 30;8:23. doi: 10.1186/1748-7188-8-23 (PMC3851813; doi:10.1186/1748-7188-8-23)
Supplement: Additional file 3 — MACRO-APE source code (ruby 1.9). [file 1748-7188-8-23-S3.zip › lib/active_support/core_ext/hash/diff.rb]

class Hash
  # Returns a hash that represents the difference between two hashes.
  #
  # Examples:
  #
  #   {1 => 2}.diff(1 => 2)         # => {}
  #   {1 => 2}.diff(1 => 3)         # => {1 => 2}
  #   {}.diff(1 => 2)               # => {1 => 2}
  #   {1 => 2, 3 => 4}.diff(1 => 2) # => {3 => 4}
  def diff(h2)
    dup.delete_if { |k, v| h2[k] == v }.merge!(h2.dup.delete_if { |k, v| has_key?(k) })
  end
end
