# Supplementary material for: Jaccard index based similarity measure to compare transcription factor binding site models
Source: Algorithms Mol Biol. 2013 Sep 30;8:23. doi: 10.1186/1748-7188-8-23 (PMC3851813; doi:10.1186/1748-7188-8-23)
Supplement: Additional file 3 — MACRO-APE source code (ruby 1.9). [file 1748-7188-8-23-S3.zip › lib/active_support/core_ext/hash/except.rb]

class Hash
  # Return a hash that includes everything but the given keys. This is useful for
  # limiting a set of parameters to everything but a few known toggles:
  #
  #   @person.update_attributes(params[:person].except(:admin))
  #
  # If the receiver responds to +convert_key+, the method is called on each of the
  # arguments. This allows +except+ to play nice with hashes with indifferent access
  # for instance:
  #
  #   {:a => 1}.with_indifferent_access.except(:a)  # => {}
  #   {:a => 1}.with_indifferent_access.except("a") # => {}
  #
  def except(*keys)
    dup.except!(*keys)
  end

  # Replaces the hash without the given keys.
  def except!(*keys)
    keys.each { |key| delete(key) }
    self
  end
end
