# Supplementary material for: Jaccard index based similarity measure to compare transcription factor binding site models
Source: Algorithms Mol Biol. 2013 Sep 30;8:23. doi: 10.1186/1748-7188-8-23 (PMC3851813; doi:10.1186/1748-7188-8-23)
Supplement: Additional file 3 — MACRO-APE source code (ruby 1.9). [file 1748-7188-8-23-S3.zip › lib/active_support/core_ext/hash/indifferent_access.rb]

require 'active_support/hash_with_indifferent_access'

class Hash

  # Returns an <tt>ActiveSupport::HashWithIndifferentAccess</tt> out of its receiver:
  #
  #   {:a => 1}.with_indifferent_access["a"] # => 1
  #
  def with_indifferent_access
    ActiveSupport::HashWithIndifferentAccess.new_from_hash_copying_default(self)
  end

  # Called when object is nested under an object that receives
  # #with_indifferent_access. This method will be called on the current object
  # by the enclosing object and is aliased to #with_indifferent_access by
  # default. Subclasses of Hash may overwrite this method to return +self+ if
  # converting to an <tt>ActiveSupport::HashWithIndifferentAccess</tt> would not be
  # desirable.
  #
  #   b = {:b => 1}
  #   {:a => b}.with_indifferent_access["a"] # calls b.nested_under_indifferent_access
  #
  alias nested_under_indifferent_access with_indifferent_access
end
