# Supplementary material for: Jaccard index based similarity measure to compare transcription factor binding site models
Source: Algorithms Mol Biol. 2013 Sep 30;8:23. doi: 10.1186/1748-7188-8-23 (PMC3851813; doi:10.1186/1748-7188-8-23)
Supplement: Additional file 3 — MACRO-APE source code (ruby 1.9). [file 1748-7188-8-23-S3.zip › lib/active_support/core_ext/hash/reverse_merge.rb]

class Hash
  # Merges the caller into +other_hash+. For example,
  #
  #   options = options.reverse_merge(:size => 25, :velocity => 10)
  #
  # is equivalent to
  #
  #   options = {:size => 25, :velocity => 10}.merge(options)
  #
  # This is particularly useful for initializing an options hash
  # with default values.
  def reverse_merge(other_hash)
    other_hash.merge(self)
  end

  # Destructive +reverse_merge+.
  def reverse_merge!(other_hash)
    # right wins if there is no left
    merge!( other_hash ){|key,left,right| left }
  end

  alias_method :reverse_update, :reverse_merge!
end
