# Supplementary material for: Jaccard index based similarity measure to compare transcription factor binding site models
Source: Algorithms Mol Biol. 2013 Sep 30;8:23. doi: 10.1186/1748-7188-8-23 (PMC3851813; doi:10.1186/1748-7188-8-23)
Supplement: Additional file 3 — MACRO-APE source code (ruby 1.9). [file 1748-7188-8-23-S3.zip › lib/active_support/core_ext/integer/inflections.rb]

require 'active_support/inflector'

class Integer
  # Ordinalize turns a number into an ordinal string used to denote the
  # position in an ordered sequence such as 1st, 2nd, 3rd, 4th.
  #
  #  1.ordinalize     # => "1st"
  #  2.ordinalize     # => "2nd"
  #  1002.ordinalize  # => "1002nd"
  #  1003.ordinalize  # => "1003rd"
  #  -11.ordinalize   # => "-11th"
  #  -1001.ordinalize # => "-1001st"
  #
  def ordinalize
    ActiveSupport::Inflector.ordinalize(self)
  end
end
