# Supplementary material for: Jaccard index based similarity measure to compare transcription factor binding site models
Source: Algorithms Mol Biol. 2013 Sep 30;8:23. doi: 10.1186/1748-7188-8-23 (PMC3851813; doi:10.1186/1748-7188-8-23)
Supplement: Additional file 3 — MACRO-APE source code (ruby 1.9). [file 1748-7188-8-23-S3.zip › lib/active_support/core_ext/integer/multiple.rb]

class Integer
  # Check whether the integer is evenly divisible by the argument.
  #
  #   0.multiple_of?(0)  #=> true
  #   6.multiple_of?(5)  #=> false
  #   10.multiple_of?(2) #=> true
  def multiple_of?(number)
    number != 0 ? self % number == 0 : zero?
  end
end
