# Supplementary material for: Jaccard index based similarity measure to compare transcription factor binding site models
Source: Algorithms Mol Biol. 2013 Sep 30;8:23. doi: 10.1186/1748-7188-8-23 (PMC3851813; doi:10.1186/1748-7188-8-23)
Supplement: Additional file 3 — MACRO-APE source code (ruby 1.9). [file 1748-7188-8-23-S3.zip › lib/active_support/core_ext/io.rb]

if RUBY_VERSION < '1.9.2'

# :stopdoc:
class IO
  def self.binread(name, length = nil, offset = nil)
    return File.read name unless length || offset
    File.open(name, 'rb') { |f|
      f.seek offset if offset
      f.read length
    }
  end
end
# :startdoc:

end
