# Supplementary material for: Jaccard index based similarity measure to compare transcription factor binding site models
Source: Algorithms Mol Biol. 2013 Sep 30;8:23. doi: 10.1186/1748-7188-8-23 (PMC3851813; doi:10.1186/1748-7188-8-23)
Supplement: Additional file 3 — MACRO-APE source code (ruby 1.9). [file 1748-7188-8-23-S3.zip › lib/active_support/core_ext/kernel/agnostics.rb]

class Object
  # Makes backticks behave (somewhat more) similarly on all platforms.
  # On win32 `nonexistent_command` raises Errno::ENOENT; on Unix, the
  # spawned shell prints a message to stderr and sets $?. We emulate
  # Unix on the former but not the latter.
  def `(command) #:nodoc:
    super
  rescue Errno::ENOENT => e
    STDERR.puts "#$0: #{e}"
  end
end
