# Supplementary material for: Jaccard index based similarity measure to compare transcription factor binding site models
Source: Algorithms Mol Biol. 2013 Sep 30;8:23. doi: 10.1186/1748-7188-8-23 (PMC3851813; doi:10.1186/1748-7188-8-23)
Supplement: Additional file 3 — MACRO-APE source code (ruby 1.9). [file 1748-7188-8-23-S3.zip › lib/active_support/core_ext/kernel/debugger.rb]

module Kernel
  unless respond_to?(:debugger)
    # Starts a debugging session if ruby-debug has been loaded (call rails server --debugger to do load it).
    def debugger
      message = "\n***** Debugger requested, but was not available (ensure ruby-debug is listed in Gemfile/installed as gem): Start server with --debugger to enable *****\n"
      defined?(Rails) ? Rails.logger.info(message) : $stderr.puts(message)
    end
    alias breakpoint debugger unless respond_to?(:breakpoint)
  end
end
