# Supplementary material for: Jaccard index based similarity measure to compare transcription factor binding site models
Source: Algorithms Mol Biol. 2013 Sep 30;8:23. doi: 10.1186/1748-7188-8-23 (PMC3851813; doi:10.1186/1748-7188-8-23)
Supplement: Additional file 3 — MACRO-APE source code (ruby 1.9). [file 1748-7188-8-23-S3.zip › lib/active_support/core_ext/kernel/reporting.rb]

require 'rbconfig'
module Kernel
  # Sets $VERBOSE to nil for the duration of the block and back to its original value afterwards.
  #
  #   silence_warnings do
  #     value = noisy_call # no warning voiced
  #   end
  #
  #   noisy_call # warning voiced
  def silence_warnings
    with_warnings(nil) { yield }
  end

  # Sets $VERBOSE to true for the duration of the block and back to its original value afterwards.
  def enable_warnings
    with_warnings(true) { yield }
  end

  # Sets $VERBOSE for the duration of the block and back to its original value afterwards.
  def with_warnings(flag)
    old_verbose, $VERBOSE = $VERBOSE, flag
    yield
  ensure
    $VERBOSE = old_verbose
  end

  # For compatibility
  def silence_stderr #:nodoc:
    silence_stream(STDERR) { yield }
  end

  # Silences any stream for the duration of the block.
  #
  #   silence_stream(STDOUT) do
  #     puts 'This will never be seen'
  #   end
  #
  #   puts 'But this will'
  def silence_stream(stream)
    old_stream = stream.dup
    stream.reopen(RbConfig::CONFIG['host_os'] =~ /mswin|mingw/ ? 'NUL:' : '/dev/null')
    stream.sync = true
    yield
  ensure
    stream.reopen(old_stream)
  end

  # Blocks and ignores any exception passed as argument if raised within the block.
  #
  #   suppress(ZeroDivisionError) do
  #     1/0
  #     puts "This code is NOT reached"
  #   end
  #
  #   puts "This code gets executed and nothing related to ZeroDivisionError was seen"
  def suppress(*exception_classes)
    begin yield
    rescue Exception => e
      raise unless exception_classes.any? { |cls| e.kind_of?(cls) }
    end
  end

  # Captures the given stream and returns it:
  #
  #   stream = capture(:stdout) { puts "Cool" }
  #   stream # => "Cool\n"
  #
  def capture(stream)
    begin
      stream = stream.to_s
      eval "$#{stream} = StringIO.new"
      yield
      result = eval("$#{stream}").string
    ensure
      eval("$#{stream} = #{stream.upcase}")
    end

    result
  end
  alias :silence :capture

  # Silences both STDOUT and STDERR, even for subprocesses.
  #
  #   quietly { system 'bundle install' }
  #
  def quietly
    silence_stream(STDOUT) do
      silence_stream(STDERR) do
        yield
      end
    end
  end
end
