# Supplementary material for: Jaccard index based similarity measure to compare transcription factor binding site models
Source: Algorithms Mol Biol. 2013 Sep 30;8:23. doi: 10.1186/1748-7188-8-23 (PMC3851813; doi:10.1186/1748-7188-8-23)
Supplement: Additional file 3 — MACRO-APE source code (ruby 1.9). [file 1748-7188-8-23-S3.zip › lib/active_support/core_ext/kernel/singleton_class.rb]

module Kernel
  # Returns the object's singleton class.
  def singleton_class
    class << self
      self
    end
  end unless respond_to?(:singleton_class) # exists in 1.9.2

  # class_eval on an object acts like singleton_class.class_eval.
  def class_eval(*args, &block)
    singleton_class.class_eval(*args, &block)
  end
end
