# Supplementary material for: Jaccard index based similarity measure to compare transcription factor binding site models
Source: Algorithms Mol Biol. 2013 Sep 30;8:23. doi: 10.1186/1748-7188-8-23 (PMC3851813; doi:10.1186/1748-7188-8-23)
Supplement: Additional file 3 — MACRO-APE source code (ruby 1.9). [file 1748-7188-8-23-S3.zip › lib/active_support/core_ext/load_error.rb]

class LoadError
  REGEXPS = [
    /^no such file to load -- (.+)$/i,
    /^Missing \w+ (?:file\s*)?([^\s]+.rb)$/i,
    /^Missing API definition file in (.+)$/i,
    /^cannot load such file -- (.+)$/i,
  ]

  def path
    @path ||= begin
      REGEXPS.find do |regex|
        message =~ regex
      end
      $1
    end
  end

  def is_missing?(location)
    location.sub(/\.rb$/, '') == path.sub(/\.rb$/, '')
  end
end

MissingSourceFile = LoadError
