# Supplementary material for: Jaccard index based similarity measure to compare transcription factor binding site models
Source: Algorithms Mol Biol. 2013 Sep 30;8:23. doi: 10.1186/1748-7188-8-23 (PMC3851813; doi:10.1186/1748-7188-8-23)
Supplement: Additional file 3 — MACRO-APE source code (ruby 1.9). [file 1748-7188-8-23-S3.zip › lib/active_support/core_ext/module/aliasing.rb]

class Module
  # Encapsulates the common pattern of:
  #
  #   alias_method :foo_without_feature, :foo
  #   alias_method :foo, :foo_with_feature
  #
  # With this, you simply do:
  #
  #   alias_method_chain :foo, :feature
  #
  # And both aliases are set up for you.
  #
  # Query and bang methods (foo?, foo!) keep the same punctuation:
  #
  #   alias_method_chain :foo?, :feature
  #
  # is equivalent to
  #
  #   alias_method :foo_without_feature?, :foo?
  #   alias_method :foo?, :foo_with_feature?
  #
  # so you can safely chain foo, foo?, and foo! with the same feature.
  def alias_method_chain(target, feature)
    # Strip out punctuation on predicates or bang methods since
    # e.g. target?_without_feature is not a valid method name.
    aliased_target, punctuation = target.to_s.sub(/([?!=])$/, ''), $1
    yield(aliased_target, punctuation) if block_given?

    with_method, without_method = "#{aliased_target}_with_#{feature}#{punctuation}", "#{aliased_target}_without_#{feature}#{punctuation}"

    alias_method without_method, target
    alias_method target, with_method

    case
      when public_method_defined?(without_method)
        public target
      when protected_method_defined?(without_method)
        protected target
      when private_method_defined?(without_method)
        private target
    end
  end

  # Allows you to make aliases for attributes, which includes
  # getter, setter, and query methods.
  #
  # Example:
  #
  #   class Content < ActiveRecord::Base
  #     # has a title attribute
  #   end
  #
  #   class Email < Content
  #     alias_attribute :subject, :title
  #   end
  #
  #   e = Email.find(1)
  #   e.title    # => "Superstars"
  #   e.subject  # => "Superstars"
  #   e.subject? # => true
  #   e.subject = "Megastars"
  #   e.title    # => "Megastars"
  def alias_attribute(new_name, old_name)
    module_eval <<-STR, __FILE__, __LINE__ + 1
      def #{new_name}; self.#{old_name}; end          # def subject; self.title; end
      def #{new_name}?; self.#{old_name}?; end        # def subject?; self.title?; end
      def #{new_name}=(v); self.#{old_name} = v; end  # def subject=(v); self.title = v; end
    STR
  end
end
