# Supplementary material for: Jaccard index based similarity measure to compare transcription factor binding site models
Source: Algorithms Mol Biol. 2013 Sep 30;8:23. doi: 10.1186/1748-7188-8-23 (PMC3851813; doi:10.1186/1748-7188-8-23)
Supplement: Additional file 3 — MACRO-APE source code (ruby 1.9). [file 1748-7188-8-23-S3.zip › lib/active_support/core_ext/module/anonymous.rb]

require 'active_support/core_ext/object/blank'

class Module
  # A module may or may not have a name.
  #
  #   module M; end
  #   M.name # => "M"
  #
  #   m = Module.new
  #   m.name # => ""
  #
  # A module gets a name when it is first assigned to a constant. Either
  # via the +module+ or +class+ keyword or by an explicit assignment:
  #
  #   m = Module.new # creates an anonymous module
  #   M = m          # => m gets a name here as a side-effect
  #   m.name         # => "M"
  #
  def anonymous?
    # Uses blank? because the name of an anonymous class is an empty
    # string in 1.8, and nil in 1.9.
    name.blank?
  end
end
