# Supplementary material for: Jaccard index based similarity measure to compare transcription factor binding site models
Source: Algorithms Mol Biol. 2013 Sep 30;8:23. doi: 10.1186/1748-7188-8-23 (PMC3851813; doi:10.1186/1748-7188-8-23)
Supplement: Additional file 3 — MACRO-APE source code (ruby 1.9). [file 1748-7188-8-23-S3.zip › lib/active_support/core_ext/module/attr_internal.rb]

class Module
  # Declares an attribute reader backed by an internally-named instance variable.
  def attr_internal_reader(*attrs)
    attrs.each {|attr_name| attr_internal_define(attr_name, :reader)}
  end

  # Declares an attribute writer backed by an internally-named instance variable.
  def attr_internal_writer(*attrs)
    attrs.each {|attr_name| attr_internal_define(attr_name, :writer)}
  end

  # Declares an attribute reader and writer backed by an internally-named instance
  # variable.
  def attr_internal_accessor(*attrs)
    attr_internal_reader(*attrs)
    attr_internal_writer(*attrs)
  end

  alias_method :attr_internal, :attr_internal_accessor

  class << self; attr_accessor :attr_internal_naming_format end
  self.attr_internal_naming_format = '@_%s'

  private
    def attr_internal_ivar_name(attr)
      Module.attr_internal_naming_format % attr
    end

    def attr_internal_define(attr_name, type)
      internal_name = attr_internal_ivar_name(attr_name).sub(/\A@/, '')
      class_eval do # class_eval is necessary on 1.9 or else the methods a made private
        # use native attr_* methods as they are faster on some Ruby implementations
        send("attr_#{type}", internal_name)
      end
      attr_name, internal_name = "#{attr_name}=", "#{internal_name}=" if type == :writer
      alias_method attr_name, internal_name
      remove_method internal_name
    end
end
