# Supplementary material for: Jaccard index based similarity measure to compare transcription factor binding site models
Source: Algorithms Mol Biol. 2013 Sep 30;8:23. doi: 10.1186/1748-7188-8-23 (PMC3851813; doi:10.1186/1748-7188-8-23)
Supplement: Additional file 3 — MACRO-APE source code (ruby 1.9). [file 1748-7188-8-23-S3.zip › lib/active_support/core_ext/module/deprecation.rb]

class Module
  # Declare that a method has been deprecated.
  #   deprecate :foo
  #   deprecate :bar => 'message'
  #   deprecate :foo, :bar, :baz => 'warning!', :qux => 'gone!'
  def deprecate(*method_names)
    ActiveSupport::Deprecation.deprecate_methods(self, *method_names)
  end
end
