# Supplementary material for: Jaccard index based similarity measure to compare transcription factor binding site models
Source: Algorithms Mol Biol. 2013 Sep 30;8:23. doi: 10.1186/1748-7188-8-23 (PMC3851813; doi:10.1186/1748-7188-8-23)
Supplement: Additional file 3 — MACRO-APE source code (ruby 1.9). [file 1748-7188-8-23-S3.zip › lib/active_support/core_ext/module/method_names.rb]

class Module
  if instance_methods[0].is_a?(Symbol)
    def instance_method_names(*args)
      instance_methods(*args).map(&:to_s)
    end

    def method_names(*args)
      methods(*args).map(&:to_s)
    end
  else
    alias_method :instance_method_names, :instance_methods
    alias_method :method_names, :methods
  end
end
