# Supplementary material for: Jaccard index based similarity measure to compare transcription factor binding site models
Source: Algorithms Mol Biol. 2013 Sep 30;8:23. doi: 10.1186/1748-7188-8-23 (PMC3851813; doi:10.1186/1748-7188-8-23)
Supplement: Additional file 3 — MACRO-APE source code (ruby 1.9). [file 1748-7188-8-23-S3.zip › lib/active_support/core_ext/module/remove_method.rb]

class Module
  def remove_possible_method(method)
    if method_defined?(method) || private_method_defined?(method)
      remove_method(method)
    end
  rescue NameError
    # If the requested method is defined on a superclass or included module,
    # method_defined? returns true but remove_method throws a NameError.
    # Ignore this.
  end

  def redefine_method(method, &block)
    remove_possible_method(method)
    define_method(method, &block)
  end
end
