# Supplementary material for: Jaccard index based similarity measure to compare transcription factor binding site models
Source: Algorithms Mol Biol. 2013 Sep 30;8:23. doi: 10.1186/1748-7188-8-23 (PMC3851813; doi:10.1186/1748-7188-8-23)
Supplement: Additional file 3 — MACRO-APE source code (ruby 1.9). [file 1748-7188-8-23-S3.zip › lib/active_support/core_ext/module.rb]

require 'active_support/core_ext/module/aliasing'
require 'active_support/core_ext/module/introspection'
require 'active_support/core_ext/module/anonymous'
require 'active_support/core_ext/module/reachable'
require 'active_support/core_ext/module/attribute_accessors'
require 'active_support/core_ext/module/attr_internal'
require 'active_support/core_ext/module/delegation'
require 'active_support/core_ext/module/synchronization'
require 'active_support/core_ext/module/deprecation'
require 'active_support/core_ext/module/remove_method'
require 'active_support/core_ext/module/method_names'
require 'active_support/core_ext/module/qualified_const'
