# Supplementary material for: Jaccard index based similarity measure to compare transcription factor binding site models
Source: Algorithms Mol Biol. 2013 Sep 30;8:23. doi: 10.1186/1748-7188-8-23 (PMC3851813; doi:10.1186/1748-7188-8-23)
Supplement: Additional file 3 — MACRO-APE source code (ruby 1.9). [file 1748-7188-8-23-S3.zip › lib/active_support/core_ext/numeric/bytes.rb]

class Numeric
  KILOBYTE = 1024
  MEGABYTE = KILOBYTE * 1024
  GIGABYTE = MEGABYTE * 1024
  TERABYTE = GIGABYTE * 1024
  PETABYTE = TERABYTE * 1024
  EXABYTE  = PETABYTE * 1024

  # Enables the use of byte calculations and declarations, like 45.bytes + 2.6.megabytes
  def bytes
    self
  end
  alias :byte :bytes

  def kilobytes
    self * KILOBYTE
  end
  alias :kilobyte :kilobytes

  def megabytes
    self * MEGABYTE
  end
  alias :megabyte :megabytes

  def gigabytes
    self * GIGABYTE
  end
  alias :gigabyte :gigabytes

  def terabytes
    self * TERABYTE
  end
  alias :terabyte :terabytes

  def petabytes
    self * PETABYTE
  end
  alias :petabyte :petabytes

  def exabytes
    self * EXABYTE
  end
  alias :exabyte :exabytes
end
