# Supplementary material for: Jaccard index based similarity measure to compare transcription factor binding site models
Source: Algorithms Mol Biol. 2013 Sep 30;8:23. doi: 10.1186/1748-7188-8-23 (PMC3851813; doi:10.1186/1748-7188-8-23)
Supplement: Additional file 3 — MACRO-APE source code (ruby 1.9). [file 1748-7188-8-23-S3.zip › lib/active_support/core_ext/object/to_json.rb]

# Hack to load json gem first so we can overwrite its to_json.
begin
  require 'json'
rescue LoadError
end

# The JSON gem adds a few modules to Ruby core classes containing :to_json definition, overwriting
# their default behavior. That said, we need to define the basic to_json method in all of them,
# otherwise they will always use to_json gem implementation, which is backwards incompatible in
# several cases (for instance, the JSON implementation for Hash does not work) with inheritance
# and consequently classes as ActiveSupport::OrderedHash cannot be serialized to json.
[Object, Array, FalseClass, Float, Hash, Integer, NilClass, String, TrueClass].each do |klass|
  klass.class_eval do
    # Dumps object in JSON (JavaScript Object Notation). See www.json.org for more info.
    def to_json(options = nil)
      ActiveSupport::JSON.encode(self, options)
    end
  end
end
