# Supplementary material for: Jaccard index based similarity measure to compare transcription factor binding site models
Source: Algorithms Mol Biol. 2013 Sep 30;8:23. doi: 10.1186/1748-7188-8-23 (PMC3851813; doi:10.1186/1748-7188-8-23)
Supplement: Additional file 3 — MACRO-APE source code (ruby 1.9). [file 1748-7188-8-23-S3.zip › lib/active_support/core_ext/object/with_options.rb]

require 'active_support/option_merger'

class Object
  # An elegant way to factor duplication out of options passed to a series of
  # method calls. Each method called in the block, with the block variable as
  # the receiver, will have its options merged with the default +options+ hash
  # provided. Each method called on the block variable must take an options
  # hash as its final argument.
  #
  # Without <tt>with_options></tt>, this code contains duplication:
  #
  #   class Account < ActiveRecord::Base
  #     has_many :customers, :dependent => :destroy
  #     has_many :products,  :dependent => :destroy
  #     has_many :invoices,  :dependent => :destroy
  #     has_many :expenses,  :dependent => :destroy
  #   end
  #
  # Using <tt>with_options</tt>, we can remove the duplication:
  #
  #   class Account < ActiveRecord::Base
  #     with_options :dependent => :destroy do |assoc|
  #       assoc.has_many :customers
  #       assoc.has_many :products
  #       assoc.has_many :invoices
  #       assoc.has_many :expenses
  #     end
  #   end
  #
  # It can also be used with an explicit receiver:
  #
  #   I18n.with_options :locale => user.locale, :scope => "newsletter" do |i18n|
  #     subject i18n.t :subject
  #     body    i18n.t :body, :user_name => user.name
  #   end
  #
  # <tt>with_options</tt> can also be nested since the call is forwarded to its receiver.
  # Each nesting level will merge inherited defaults in addition to their own.
  #
  def with_options(options)
    yield ActiveSupport::OptionMerger.new(self, options)
  end
end
