# Supplementary material for: Jaccard index based similarity measure to compare transcription factor binding site models
Source: Algorithms Mol Biol. 2013 Sep 30;8:23. doi: 10.1186/1748-7188-8-23 (PMC3851813; doi:10.1186/1748-7188-8-23)
Supplement: Additional file 3 — MACRO-APE source code (ruby 1.9). [file 1748-7188-8-23-S3.zip › lib/active_support/core_ext/proc.rb]

require "active_support/core_ext/kernel/singleton_class"

class Proc #:nodoc:
  def bind(object)
    block, time = self, Time.now
    object.class_eval do
      method_name = "__bind_#{time.to_i}_#{time.usec}"
      define_method(method_name, &block)
      method = instance_method(method_name)
      remove_method(method_name)
      method
    end.bind(object)
  end
end
