# Supplementary material for: Jaccard index based similarity measure to compare transcription factor binding site models
Source: Algorithms Mol Biol. 2013 Sep 30;8:23. doi: 10.1186/1748-7188-8-23 (PMC3851813; doi:10.1186/1748-7188-8-23)
Supplement: Additional file 3 — MACRO-APE source code (ruby 1.9). [file 1748-7188-8-23-S3.zip › lib/active_support/core_ext/process/daemon.rb]

module Process
  def self.daemon(nochdir = nil, noclose = nil)
    exit if fork                     # Parent exits, child continues.
    Process.setsid                   # Become session leader.
    exit if fork                     # Zap session leader. See [1].

    unless nochdir
      Dir.chdir "/"                  # Release old working directory.
    end

    File.umask 0000                  # Ensure sensible umask. Adjust as needed.

    unless noclose
      STDIN.reopen "/dev/null"       # Free file descriptors and
      STDOUT.reopen "/dev/null", "a" # point them somewhere sensible.
      STDERR.reopen '/dev/null', 'a'
    end

    trap("TERM") { exit }

    return 0
  end unless respond_to?(:daemon)
end
