# Supplementary material for: Jaccard index based similarity measure to compare transcription factor binding site models
Source: Algorithms Mol Biol. 2013 Sep 30;8:23. doi: 10.1186/1748-7188-8-23 (PMC3851813; doi:10.1186/1748-7188-8-23)
Supplement: Additional file 3 — MACRO-APE source code (ruby 1.9). [file 1748-7188-8-23-S3.zip › lib/active_support/core_ext/range/conversions.rb]

class Range
  RANGE_FORMATS = {
    :db => Proc.new { |start, stop| "BETWEEN '#{start.to_s(:db)}' AND '#{stop.to_s(:db)}'" }
  }

  # Gives a human readable format of the range.
  #
  # ==== Example
  #
  #   (1..100).to_formatted_s # => "1..100"
  def to_formatted_s(format = :default)
    if formatter = RANGE_FORMATS[format]
      formatter.call(first, last)
    else
      to_default_s
    end
  end

  alias_method :to_default_s, :to_s
  alias_method :to_s, :to_formatted_s
end
