# Supplementary material for: Jaccard index based similarity measure to compare transcription factor binding site models
Source: Algorithms Mol Biol. 2013 Sep 30;8:23. doi: 10.1186/1748-7188-8-23 (PMC3851813; doi:10.1186/1748-7188-8-23)
Supplement: Additional file 3 — MACRO-APE source code (ruby 1.9). [file 1748-7188-8-23-S3.zip › lib/active_support/core_ext/range/include_range.rb]

class Range
  # Extends the default Range#include? to support range comparisons.
  #  (1..5).include?(1..5) # => true
  #  (1..5).include?(2..3) # => true
  #  (1..5).include?(2..6) # => false
  #
  # The native Range#include? behavior is untouched.
  #  ("a".."f").include?("c") # => true
  #  (5..9).include?(11) # => false
  def include_with_range?(value)
    if value.is_a?(::Range)
      # 1...10 includes 1..9 but it does not include 1..10.
      operator = exclude_end? && !value.exclude_end? ? :< : :<=
      include_without_range?(value.first) && value.last.send(operator, last)
    else
      include_without_range?(value)
    end
  end

  alias_method_chain :include?, :range
end
