# Supplementary material for: Jaccard index based similarity measure to compare transcription factor binding site models
Source: Algorithms Mol Biol. 2013 Sep 30;8:23. doi: 10.1186/1748-7188-8-23 (PMC3851813; doi:10.1186/1748-7188-8-23)
Supplement: Additional file 3 — MACRO-APE source code (ruby 1.9). [file 1748-7188-8-23-S3.zip › lib/active_support/core_ext/range/overlaps.rb]

class Range
  # Compare two ranges and see if they overlap each other
  #  (1..5).overlaps?(4..6) # => true
  #  (1..5).overlaps?(7..9) # => false
  def overlaps?(other)
    include?(other.first) || other.include?(first)
  end
end
