# Supplementary material for: Jaccard index based similarity measure to compare transcription factor binding site models
Source: Algorithms Mol Biol. 2013 Sep 30;8:23. doi: 10.1186/1748-7188-8-23 (PMC3851813; doi:10.1186/1748-7188-8-23)
Supplement: Additional file 3 — MACRO-APE source code (ruby 1.9). [file 1748-7188-8-23-S3.zip › lib/active_support/core_ext/string/encoding.rb]

class String
  if defined?(Encoding) && "".respond_to?(:encode)
    def encoding_aware?
      true
    end
  else
    def encoding_aware?
      false
    end
  end
end
