# Supplementary material for: Jaccard index based similarity measure to compare transcription factor binding site models
Source: Algorithms Mol Biol. 2013 Sep 30;8:23. doi: 10.1186/1748-7188-8-23 (PMC3851813; doi:10.1186/1748-7188-8-23)
Supplement: Additional file 3 — MACRO-APE source code (ruby 1.9). [file 1748-7188-8-23-S3.zip › lib/active_support/core_ext/string/exclude.rb]

class String
  # The inverse of <tt>String#include?</tt>. Returns true if the string
  # does not include the other string.
  #
  #   "hello".exclude? "lo" #=> false
  #   "hello".exclude? "ol" #=> true
  #   "hello".exclude? ?h   #=> false
  def exclude?(string)
    !include?(string)
  end
end
