# Supplementary material for: Jaccard index based similarity measure to compare transcription factor binding site models
Source: Algorithms Mol Biol. 2013 Sep 30;8:23. doi: 10.1186/1748-7188-8-23 (PMC3851813; doi:10.1186/1748-7188-8-23)
Supplement: Additional file 3 — MACRO-APE source code (ruby 1.9). [file 1748-7188-8-23-S3.zip › lib/active_support/core_ext/string/inquiry.rb]

require 'active_support/string_inquirer'

class String
  # Wraps the current string in the <tt>ActiveSupport::StringInquirer</tt> class,
  # which gives you a prettier way to test for equality. Example:
  #
  #   env = "production".inquiry
  #   env.production?  # => true
  #   env.development? # => false
  def inquiry
    ActiveSupport::StringInquirer.new(self)
  end
end
