# Supplementary material for: Jaccard index based similarity measure to compare transcription factor binding site models
Source: Algorithms Mol Biol. 2013 Sep 30;8:23. doi: 10.1186/1748-7188-8-23 (PMC3851813; doi:10.1186/1748-7188-8-23)
Supplement: Additional file 3 — MACRO-APE source code (ruby 1.9). [file 1748-7188-8-23-S3.zip › lib/active_support/core_ext/string/xchar.rb]

begin
  # See http://fast-xs.rubyforge.org/ by Eric Wong.
  # Also included with hpricot.
  require 'fast_xs'
rescue LoadError
  # fast_xs extension unavailable
else
  begin
    require 'builder'
  rescue LoadError
    # builder demands the first shot at defining String#to_xs
  end

  class String
    alias_method :original_xs, :to_xs if method_defined?(:to_xs)
    alias_method :to_xs, :fast_xs
  end
end
