# Supplementary material for: Jaccard index based similarity measure to compare transcription factor binding site models
Source: Algorithms Mol Biol. 2013 Sep 30;8:23. doi: 10.1186/1748-7188-8-23 (PMC3851813; doi:10.1186/1748-7188-8-23)
Supplement: Additional file 3 — MACRO-APE source code (ruby 1.9). [file 1748-7188-8-23-S3.zip › lib/active_support/core_ext/time/acts_like.rb]

require 'active_support/core_ext/object/acts_like'

class Time
  # Duck-types as a Time-like class. See Object#acts_like?.
  def acts_like_time?
    true
  end
end
