# Supplementary material for: Jaccard index based similarity measure to compare transcription factor binding site models
Source: Algorithms Mol Biol. 2013 Sep 30;8:23. doi: 10.1186/1748-7188-8-23 (PMC3851813; doi:10.1186/1748-7188-8-23)
Supplement: Additional file 3 — MACRO-APE source code (ruby 1.9). [file 1748-7188-8-23-S3.zip › lib/active_support/core_ext/time/publicize_conversion_methods.rb]

require 'date'

class Time
  # Ruby 1.8-cvs and early 1.9 series define private Time#to_date
  %w(to_date to_datetime).each do |method|
    if private_instance_methods.include?(method) || private_instance_methods.include?(method.to_sym)
      public method
    end
  end
end
