# Supplementary material for: Jaccard index based similarity measure to compare transcription factor binding site models
Source: Algorithms Mol Biol. 2013 Sep 30;8:23. doi: 10.1186/1748-7188-8-23 (PMC3851813; doi:10.1186/1748-7188-8-23)
Supplement: Additional file 3 — MACRO-APE source code (ruby 1.9). [file 1748-7188-8-23-S3.zip › lib/active_support/core_ext/uri.rb]

# encoding: utf-8

if RUBY_VERSION >= '1.9'
  require 'uri'

  str = "\xE6\x97\xA5\xE6\x9C\xAC\xE8\xAA\x9E" # Ni-ho-nn-go in UTF-8, means Japanese.

  parser = URI::Parser.new

  unless str == parser.unescape(parser.escape(str))
    URI::Parser.class_eval do
      remove_method :unescape
      def unescape(str, escaped = /%[a-fA-F\d]{2}/)
        # TODO: Are we actually sure that ASCII == UTF-8?
        # YK: My initial experiments say yes, but let's be sure please
        enc = str.encoding
        enc = Encoding::UTF_8 if enc == Encoding::US_ASCII
        str.gsub(escaped) { [$&[1, 2].hex].pack('C') }.force_encoding(enc)
      end
    end
  end
end

module URI
  class << self
    def parser
      @parser ||= URI.const_defined?(:Parser) ? URI::Parser.new : URI
    end
  end
end
