# Supplementary material for: Jaccard index based similarity measure to compare transcription factor binding site models
Source: Algorithms Mol Biol. 2013 Sep 30;8:23. doi: 10.1186/1748-7188-8-23 (PMC3851813; doi:10.1186/1748-7188-8-23)
Supplement: Additional file 3 — MACRO-APE source code (ruby 1.9). [file 1748-7188-8-23-S3.zip › lib/active_support/core_ext.rb]

Dir["#{File.dirname(__FILE__)}/core_ext/*.rb"].sort.each do |path|
  require "active_support/core_ext/#{File.basename(path, '.rb')}"
end
