# Supplementary material for: Jaccard index based similarity measure to compare transcription factor binding site models
Source: Algorithms Mol Biol. 2013 Sep 30;8:23. doi: 10.1186/1748-7188-8-23 (PMC3851813; doi:10.1186/1748-7188-8-23)
Supplement: Additional file 3 — MACRO-APE source code (ruby 1.9). [file 1748-7188-8-23-S3.zip › lib/active_support/dependencies/autoload.rb]

require "active_support/inflector/methods"
require "active_support/lazy_load_hooks"

module ActiveSupport
  module Autoload
    @@autoloads = {}
    @@under_path = nil
    @@at_path = nil
    @@eager_autoload = false

    def autoload(const_name, path = @@at_path)
      full = [self.name, @@under_path, const_name.to_s, path].compact.join("::")
      location = path || Inflector.underscore(full)

      if @@eager_autoload
        @@autoloads[const_name] = location
      end
      super const_name, location
    end

    def autoload_under(path)
      @@under_path, old_path = path, @@under_path
      yield
    ensure
      @@under_path = old_path
    end

    def autoload_at(path)
      @@at_path, old_path = path, @@at_path
      yield
    ensure
      @@at_path = old_path
    end

    def eager_autoload
      old_eager, @@eager_autoload = @@eager_autoload, true
      yield
    ensure
      @@eager_autoload = old_eager
    end

    def self.eager_autoload!
      @@autoloads.values.each { |file| require file }
    end

    def autoloads
      @@autoloads
    end
  end
end
