# Supplementary material for: Jaccard index based similarity measure to compare transcription factor binding site models
Source: Algorithms Mol Biol. 2013 Sep 30;8:23. doi: 10.1186/1748-7188-8-23 (PMC3851813; doi:10.1186/1748-7188-8-23)
Supplement: Additional file 3 — MACRO-APE source code (ruby 1.9). [file 1748-7188-8-23-S3.zip › lib/active_support/deprecation/proxy_wrappers.rb]

require 'active_support/inflector/methods'

module ActiveSupport
  module Deprecation
    class DeprecationProxy #:nodoc:
      def self.new(*args, &block)
        object = args.first

        return object unless object
        super
      end

      instance_methods.each { |m| undef_method m unless m =~ /^__|^object_id$/ }

      # Don't give a deprecation warning on inspect since test/unit and error
      # logs rely on it for diagnostics.
      def inspect
        target.inspect
      end

      private
        def method_missing(called, *args, &block)
          warn caller, called, args
          target.__send__(called, *args, &block)
        end
    end

    class DeprecatedObjectProxy < DeprecationProxy #:nodoc:
      def initialize(object, message)
        @object = object
        @message = message
      end

      private
        def target
          @object
        end

        def warn(callstack, called, args)
          ActiveSupport::Deprecation.warn(@message, callstack)
        end
    end

    # Stand-in for <tt>@request</tt>, <tt>@attributes</tt>, <tt>@params</tt>, etc.
    # which emits deprecation warnings on any method call (except +inspect+).
    class DeprecatedInstanceVariableProxy < DeprecationProxy #:nodoc:
      def initialize(instance, method, var = "@#{method}")
        @instance, @method, @var = instance, method, var
      end

      private
        def target
          @instance.__send__(@method)
        end

        def warn(callstack, called, args)
          ActiveSupport::Deprecation.warn("#{@var} is deprecated! Call #{@method}.#{called} instead of #{@var}.#{called}. Args: #{args.inspect}", callstack)
        end
    end

    class DeprecatedConstantProxy < DeprecationProxy #:nodoc:all
      def initialize(old_const, new_const)
        @old_const = old_const
        @new_const = new_const
      end

      def class
        target.class
      end

      private
        def target
          ActiveSupport::Inflector.constantize(@new_const.to_s)
        end

        def warn(callstack, called, args)
          ActiveSupport::Deprecation.warn("#{@old_const} is deprecated! Use #{@new_const} instead.", callstack)
        end
    end
  end
end
