# Supplementary material for: Jaccard index based similarity measure to compare transcription factor binding site models
Source: Algorithms Mol Biol. 2013 Sep 30;8:23. doi: 10.1186/1748-7188-8-23 (PMC3851813; doi:10.1186/1748-7188-8-23)
Supplement: Additional file 3 — MACRO-APE source code (ruby 1.9). [file 1748-7188-8-23-S3.zip › lib/active_support/descendants_tracker.rb]

module ActiveSupport
  # This module provides an internal implementation to track descendants
  # which is faster than iterating through ObjectSpace.
  module DescendantsTracker
    @@direct_descendants = Hash.new { |h, k| h[k] = [] }

    def self.direct_descendants(klass)
      @@direct_descendants[klass]
    end

    def self.descendants(klass)
      @@direct_descendants[klass].inject([]) do |descendants, _klass|
        descendants << _klass
        descendants.concat _klass.descendants
      end
    end

    def self.clear
      if defined? ActiveSupport::Dependencies
        @@direct_descendants.each do |klass, descendants|
          if ActiveSupport::Dependencies.autoloaded?(klass)
            @@direct_descendants.delete(klass)
          else
            descendants.reject! { |v| ActiveSupport::Dependencies.autoloaded?(v) }
          end
        end
      else
        @@direct_descendants.clear
      end
    end

    def inherited(base)
      self.direct_descendants << base
      super
    end

    def direct_descendants
      DescendantsTracker.direct_descendants(self)
    end

    def descendants
      DescendantsTracker.descendants(self)
    end
  end
end
