# Supplementary material for: Jaccard index based similarity measure to compare transcription factor binding site models
Source: Algorithms Mol Biol. 2013 Sep 30;8:23. doi: 10.1186/1748-7188-8-23 (PMC3851813; doi:10.1186/1748-7188-8-23)
Supplement: Additional file 3 — MACRO-APE source code (ruby 1.9). [file 1748-7188-8-23-S3.zip › lib/active_support/file_watcher.rb]

module ActiveSupport
  class FileWatcher
    class Backend
      def initialize(path, watcher)
        @watcher = watcher
        @path    = path
      end

      def trigger(files)
        @watcher.trigger(files)
      end
    end

    def initialize
      @regex_matchers = {}
    end

    def watch(pattern, &block)
      @regex_matchers[pattern] = block
    end

    def trigger(files)
      trigger_files = Hash.new { |h,k| h[k] = Hash.new { |h2,k2| h2[k2] = [] } }

      files.each do |file, state|
        @regex_matchers.each do |pattern, block|
          trigger_files[block][state] << file if pattern === file
        end
      end

      trigger_files.each do |block, payload|
        block.call payload
      end
    end
  end
end
