# Supplementary material for: Jaccard index based similarity measure to compare transcription factor binding site models
Source: Algorithms Mol Biol. 2013 Sep 30;8:23. doi: 10.1186/1748-7188-8-23 (PMC3851813; doi:10.1186/1748-7188-8-23)
Supplement: Additional file 3 — MACRO-APE source code (ruby 1.9). [file 1748-7188-8-23-S3.zip › lib/active_support/i18n.rb]

begin
  require 'i18n'
  require 'active_support/lazy_load_hooks'
rescue LoadError => e
  $stderr.puts "The i18n gem is not available. Please add it to your Gemfile and run bundle install"
  raise e
end

I18n.load_path << "#{File.dirname(__FILE__)}/locale/en.yml"
