# Supplementary material for: Jaccard index based similarity measure to compare transcription factor binding site models
Source: Algorithms Mol Biol. 2013 Sep 30;8:23. doi: 10.1186/1748-7188-8-23 (PMC3851813; doi:10.1186/1748-7188-8-23)
Supplement: Additional file 3 — MACRO-APE source code (ruby 1.9). [file 1748-7188-8-23-S3.zip › lib/active_support/inflector/inflections.rb]

module ActiveSupport
  module Inflector
    extend self

    # A singleton instance of this class is yielded by Inflector.inflections, which can then be used to specify additional
    # inflection rules. Examples:
    #
    #   ActiveSupport::Inflector.inflections do |inflect|
    #     inflect.plural /^(ox)$/i, '\1\2en'
    #     inflect.singular /^(ox)en/i, '\1'
    #
    #     inflect.irregular 'octopus', 'octopi'
    #
    #     inflect.uncountable "equipment"
    #   end
    #
    # New rules are added at the top. So in the example above, the irregular rule for octopus will now be the first of the
    # pluralization and singularization rules that is runs. This guarantees that your rules run before any of the rules that may
    # already have been loaded.
    class Inflections
      def self.instance
        @__instance__ ||= new
      end

      attr_reader :plurals, :singulars, :uncountables, :humans, :acronyms, :acronym_regex

      def initialize
        @plurals, @singulars, @uncountables, @humans, @acronyms, @acronym_regex = [], [], [], [], {}, /(?=a)b/
      end

      # Specifies a new acronym. An acronym must be specified as it will appear in a camelized string.  An underscore
      # string that contains the acronym will retain the acronym when passed to `camelize`, `humanize`, or `titleize`.
      # A camelized string that contains the acronym will maintain the acronym when titleized or humanized, and will
      # convert the acronym into a non-delimited single lowercase word when passed to +underscore+.
      #
      # Examples:
      #   acronym 'HTML'
      #   titleize 'html' #=> 'HTML'
      #   camelize 'html' #=> 'HTML'
      #   underscore 'MyHTML' #=> 'my_html'
      #
      # The acronym, however, must occur as a delimited unit and not be part of another word for conversions to recognize it:
      #
      #   acronym 'HTTP'
      #   camelize 'my_http_delimited' #=> 'MyHTTPDelimited'
      #   camelize 'https' #=> 'Https', not 'HTTPs'
      #   underscore 'HTTPS' #=> 'http_s', not 'https'
      #
      #   acronym 'HTTPS'
      #   camelize 'https' #=> 'HTTPS'
      #   underscore 'HTTPS' #=> 'https'
      #
      # Note: Acronyms that are passed to `pluralize` will no longer be recognized, since the acronym will not occur as
      # a delimited unit in the pluralized result. To work around this, you must specify the pluralized form as an
      # acronym as well:
      #
      #    acronym 'API'
      #    camelize(pluralize('api')) #=> 'Apis'
      #
      #    acronym 'APIs'
      #    camelize(pluralize('api')) #=> 'APIs'
      #
      # `acronym` may be used to specify any word that contains an acronym or otherwise needs to maintain a non-standard
      # capitalization. The only restriction is that the word must begin with a capital letter.
      #
      # Examples:
      #   acronym 'RESTful'
      #   underscore 'RESTful' #=> 'restful'
      #   underscore 'RESTfulController' #=> 'restful_controller'
      #   titleize 'RESTfulController' #=> 'RESTful Controller'
      #   camelize 'restful' #=> 'RESTful'
      #   camelize 'restful_controller' #=> 'RESTfulController'
      #
      #   acronym 'McDonald'
      #   underscore 'McDonald' #=> 'mcdonald'
      #   camelize 'mcdonald' #=> 'McDonald'
      def acronym(word)
        @acronyms[word.downcase] = word
        @acronym_regex = /#{@acronyms.values.join("|")}/
      end

      # Specifies a new pluralization rule and its replacement. The rule can either be a string or a regular expression.
      # The replacement should always be a string that may include references to the matched data from the rule.
      def plural(rule, replacement)
        @uncountables.delete(rule) if rule.is_a?(String)
        @uncountables.delete(replacement)
        @plurals.insert(0, [rule, replacement])
      end

      # Specifies a new singularization rule and its replacement. The rule can either be a string or a regular expression.
      # The replacement should always be a string that may include references to the matched data from the rule.
      def singular(rule, replacement)
        @uncountables.delete(rule) if rule.is_a?(String)
        @uncountables.delete(replacement)
        @singulars.insert(0, [rule, replacement])
      end

      # Specifies a new irregular that applies to both pluralization and singularization at the same time. This can only be used
      # for strings, not regular expressions. You simply pass the irregular in singular and plural form.
      #
      # Examples:
      #   irregular 'octopus', 'octopi'
      #   irregular 'person', 'people'
      def irregular(singular, plural)
        @uncountables.delete(singular)
        @uncountables.delete(plural)
        if singular[0,1].upcase == plural[0,1].upcase
          plural(Regexp.new("(#{singular[0,1]})#{singular[1..-1]}$", "i"), '\1' + plural[1..-1])
          plural(Regexp.new("(#{plural[0,1]})#{plural[1..-1]}$", "i"), '\1' + plural[1..-1])
          singular(Regexp.new("(#{plural[0,1]})#{plural[1..-1]}$", "i"), '\1' + singular[1..-1])
        else
          plural(Regexp.new("#{singular[0,1].upcase}(?i)#{singular[1..-1]}$"), plural[0,1].upcase + plural[1..-1])
          plural(Regexp.new("#{singular[0,1].downcase}(?i)#{singular[1..-1]}$"), plural[0,1].downcase + plural[1..-1])
          plural(Regexp.new("#{plural[0,1].upcase}(?i)#{plural[1..-1]}$"), plural[0,1].upcase + plural[1..-1])
          plural(Regexp.new("#{plural[0,1].downcase}(?i)#{plural[1..-1]}$"), plural[0,1].downcase + plural[1..-1])
          singular(Regexp.new("#{plural[0,1].upcase}(?i)#{plural[1..-1]}$"), singular[0,1].upcase + singular[1..-1])
          singular(Regexp.new("#{plural[0,1].downcase}(?i)#{plural[1..-1]}$"), singular[0,1].downcase + singular[1..-1])
        end
      end

      # Add uncountable words that shouldn't be attempted inflected.
      #
      # Examples:
      #   uncountable "money"
      #   uncountable "money", "information"
      #   uncountable %w( money information rice )
      def uncountable(*words)
        (@uncountables << words).flatten!
      end

      # Specifies a humanized form of a string by a regular expression rule or by a string mapping.
      # When using a regular expression based replacement, the normal humanize formatting is called after the replacement.
      # When a string is used, the human form should be specified as desired (example: 'The name', not 'the_name')
      #
      # Examples:
      #   human /_cnt$/i, '\1_count'
      #   human "legacy_col_person_name", "Name"
      def human(rule, replacement)
        @humans.insert(0, [rule, replacement])
      end

      # Clears the loaded inflections within a given scope (default is <tt>:all</tt>).
      # Give the scope as a symbol of the inflection type, the options are: <tt>:plurals</tt>,
      # <tt>:singulars</tt>, <tt>:uncountables</tt>, <tt>:humans</tt>.
      #
      # Examples:
      #   clear :all
      #   clear :plurals
      def clear(scope = :all)
        case scope
          when :all
            @plurals, @singulars, @uncountables, @humans = [], [], [], []
          else
            instance_variable_set "@#{scope}", []
        end
      end
    end

    # Yields a singleton instance of Inflector::Inflections so you can specify additional
    # inflector rules.
    #
    # Example:
    #   ActiveSupport::Inflector.inflections do |inflect|
    #     inflect.uncountable "rails"
    #   end
    def inflections
      if block_given?
        yield Inflections.instance
      else
        Inflections.instance
      end
    end
  end
end
