# Supplementary material for: Jaccard index based similarity measure to compare transcription factor binding site models
Source: Algorithms Mol Biol. 2013 Sep 30;8:23. doi: 10.1186/1748-7188-8-23 (PMC3851813; doi:10.1186/1748-7188-8-23)
Supplement: Additional file 3 — MACRO-APE source code (ruby 1.9). [file 1748-7188-8-23-S3.zip › lib/active_support/json/variable.rb]

module ActiveSupport
  module JSON
    # A string that returns itself as its JSON-encoded form.
    class Variable < String
      def as_json(options = nil) self end #:nodoc:
      def encode_json(encoder) self end #:nodoc:
    end
  end
end
