# Supplementary material for: Jaccard index based similarity measure to compare transcription factor binding site models
Source: Algorithms Mol Biol. 2013 Sep 30;8:23. doi: 10.1186/1748-7188-8-23 (PMC3851813; doi:10.1186/1748-7188-8-23)
Supplement: Additional file 3 — MACRO-APE source code (ruby 1.9). [file 1748-7188-8-23-S3.zip › lib/active_support/locale/en.yml]

en:
  date:
    formats:
      # Use the strftime parameters for formats.
      # When no format has been given, it uses default.
      # You can provide other formats here if you like!
      default: "%Y-%m-%d"
      short: "%b %d"
      long: "%B %d, %Y"

    day_names: [Sunday, Monday, Tuesday, Wednesday, Thursday, Friday, Saturday]
    abbr_day_names: [Sun, Mon, Tue, Wed, Thu, Fri, Sat]

    # Don't forget the nil at the beginning; there's no such thing as a 0th month
    month_names: [~, January, February, March, April, May, June, July, August, September, October, November, December]
    abbr_month_names: [~, Jan, Feb, Mar, Apr, May, Jun, Jul, Aug, Sep, Oct, Nov, Dec]
    # Used in date_select and datetime_select.
    order:
      - :year
      - :month
      - :day

  time:
    formats:
      default: "%a, %d %b %Y %H:%M:%S %z"
      short: "%d %b %H:%M"
      long: "%B %d, %Y %H:%M"
    am: "am"
    pm: "pm"

# Used in array.to_sentence.
  support:
    array:
      words_connector: ", "
      two_words_connector: " and "
      last_word_connector: ", and "
