# Supplementary material for: Jaccard index based similarity measure to compare transcription factor binding site models
Source: Algorithms Mol Biol. 2013 Sep 30;8:23. doi: 10.1186/1748-7188-8-23 (PMC3851813; doi:10.1186/1748-7188-8-23)
Supplement: Additional file 3 — MACRO-APE source code (ruby 1.9). [file 1748-7188-8-23-S3.zip › lib/active_support/multibyte/exceptions.rb]

# encoding: utf-8

module ActiveSupport #:nodoc:
  module Multibyte #:nodoc:
    # Raised when a problem with the encoding was found.
    class EncodingError < StandardError; end
  end
end
