# Supplementary material for: Jaccard index based similarity measure to compare transcription factor binding site models
Source: Algorithms Mol Biol. 2013 Sep 30;8:23. doi: 10.1186/1748-7188-8-23 (PMC3851813; doi:10.1186/1748-7188-8-23)
Supplement: Additional file 3 — MACRO-APE source code (ruby 1.9). [file 1748-7188-8-23-S3.zip › lib/active_support/multibyte.rb]

# encoding: utf-8
require 'active_support/core_ext/module/attribute_accessors'

module ActiveSupport #:nodoc:
  module Multibyte
    autoload :EncodingError, 'active_support/multibyte/exceptions'
    autoload :Chars, 'active_support/multibyte/chars'
    autoload :Unicode, 'active_support/multibyte/unicode'

    # The proxy class returned when calling mb_chars. You can use this accessor to configure your own proxy
    # class so you can support other encodings. See the ActiveSupport::Multibyte::Chars implementation for
    # an example how to do this.
    #
    # Example:
    #   ActiveSupport::Multibyte.proxy_class = CharsForUTF32
    def self.proxy_class=(klass)
      @proxy_class = klass
    end

    # Returns the current proxy class
    def self.proxy_class
      @proxy_class ||= ActiveSupport::Multibyte::Chars
    end

    # Regular expressions that describe valid byte sequences for a character
    VALID_CHARACTER = {
      # Borrowed from the Kconv library by Shinji KONO - (also as seen on the W3C site)
      'UTF-8' => /\A(?:
                  [\x00-\x7f]                                         |
                  [\xc2-\xdf] [\x80-\xbf]                             |
                  \xe0        [\xa0-\xbf] [\x80-\xbf]                 |
                  [\xe1-\xef] [\x80-\xbf] [\x80-\xbf]                 |
                  \xf0        [\x90-\xbf] [\x80-\xbf] [\x80-\xbf]     |
                  [\xf1-\xf3] [\x80-\xbf] [\x80-\xbf] [\x80-\xbf]     |
                  \xf4        [\x80-\x8f] [\x80-\xbf] [\x80-\xbf])\z /xn,
      # Quick check for valid Shift-JIS characters, disregards the odd-even pairing
      'Shift_JIS' => /\A(?:
                  [\x00-\x7e\xa1-\xdf]                                     |
                  [\x81-\x9f\xe0-\xef] [\x40-\x7e\x80-\x9e\x9f-\xfc])\z /xn
    }
  end
end

require 'active_support/multibyte/utils'
