# Supplementary material for: Jaccard index based similarity measure to compare transcription factor binding site models
Source: Algorithms Mol Biol. 2013 Sep 30;8:23. doi: 10.1186/1748-7188-8-23 (PMC3851813; doi:10.1186/1748-7188-8-23)
Supplement: Additional file 3 — MACRO-APE source code (ruby 1.9). [file 1748-7188-8-23-S3.zip › lib/active_support/notifications/instrumenter.rb]

require 'active_support/core_ext/module/delegation'

module ActiveSupport
  module Notifications
    class Instrumenter
      attr_reader :id

      def initialize(notifier)
        @id = unique_id
        @notifier = notifier
      end

      # Instrument the given block by measuring the time taken to execute it
      # and publish it. Notice that events get sent even if an error occurs
      # in the passed-in block
      def instrument(name, payload={})
        started = Time.now

        begin
          yield
        rescue Exception => e
          payload[:exception] = [e.class.name, e.message]
          raise e
        ensure
          @notifier.publish(name, started, Time.now, @id, payload)
        end
      end

      private
        def unique_id
          SecureRandom.hex(10)
        end
    end

    class Event
      attr_reader :name, :time, :end, :transaction_id, :payload, :duration

      def initialize(name, start, ending, transaction_id, payload)
        @name           = name
        @payload        = payload.dup
        @time           = start
        @transaction_id = transaction_id
        @end            = ending
        @duration       = 1000.0 * (@end - @time)
      end

      def parent_of?(event)
        start = (time - event.time) * 1000
        start <= 0 && (start + duration >= event.duration)
      end
    end
  end
end
