# Supplementary material for: Jaccard index based similarity measure to compare transcription factor binding site models
Source: Algorithms Mol Biol. 2013 Sep 30;8:23. doi: 10.1186/1748-7188-8-23 (PMC3851813; doi:10.1186/1748-7188-8-23)
Supplement: Additional file 3 — MACRO-APE source code (ruby 1.9). [file 1748-7188-8-23-S3.zip › lib/active_support/option_merger.rb]

require 'active_support/core_ext/hash/deep_merge'

module ActiveSupport
  class OptionMerger #:nodoc:
    instance_methods.each do |method|
      undef_method(method) if method !~ /^(__|instance_eval|class|object_id)/
    end

    def initialize(context, options)
      @context, @options = context, options
    end

    private
      def method_missing(method, *arguments, &block)
        if arguments.last.is_a?(Proc)
          proc = arguments.pop
          arguments << lambda { |*args| @options.deep_merge(proc.call(*args)) }
        else
          arguments << (arguments.last.respond_to?(:to_hash) ? @options.deep_merge(arguments.pop) : @options.dup)
        end

        @context.__send__(method, *arguments, &block)
      end
  end
end
