# Supplementary material for: Jaccard index based similarity measure to compare transcription factor binding site models
Source: Algorithms Mol Biol. 2013 Sep 30;8:23. doi: 10.1186/1748-7188-8-23 (PMC3851813; doi:10.1186/1748-7188-8-23)
Supplement: Additional file 3 — MACRO-APE source code (ruby 1.9). [file 1748-7188-8-23-S3.zip › lib/active_support/string_inquirer.rb]

module ActiveSupport
  # Wrapping a string in this class gives you a prettier way to test
  # for equality. The value returned by <tt>Rails.env</tt> is wrapped
  # in a StringInquirer object so instead of calling this:
  #
  #   Rails.env == "production"
  #
  # you can call this:
  #
  #   Rails.env.production?
  #
  class StringInquirer < String
    def method_missing(method_name, *arguments)
      if method_name.to_s[-1,1] == "?"
        self == method_name.to_s[0..-2]
      else
        super
      end
    end
  end
end
