# Supplementary material for: Jaccard index based similarity measure to compare transcription factor binding site models
Source: Algorithms Mol Biol. 2013 Sep 30;8:23. doi: 10.1186/1748-7188-8-23 (PMC3851813; doi:10.1186/1748-7188-8-23)
Supplement: Additional file 3 — MACRO-APE source code (ruby 1.9). [file 1748-7188-8-23-S3.zip › lib/active_support/testing/mochaing.rb]

begin
  silence_warnings { require 'mocha' }
rescue LoadError
  # Fake Mocha::ExpectationError so we can rescue it in #run. Bleh.
  Object.const_set :Mocha, Module.new
  Mocha.const_set :ExpectationError, Class.new(StandardError)
end
