# Supplementary material for: Jaccard index based similarity measure to compare transcription factor binding site models
Source: Algorithms Mol Biol. 2013 Sep 30;8:23. doi: 10.1186/1748-7188-8-23 (PMC3851813; doi:10.1186/1748-7188-8-23)
Supplement: Additional file 3 — MACRO-APE source code (ruby 1.9). [file 1748-7188-8-23-S3.zip › lib/active_support/testing/pending.rb]

# Some code from jeremymcanally's "pending"
# https://github.com/jeremymcanally/pending/tree/master

module ActiveSupport
  module Testing
    module Pending

      unless defined?(Spec)

        @@pending_cases = []
        @@at_exit = false

        def pending(description = "", &block)
          if defined?(::MiniTest)
            skip(description.blank? ? nil : description)
          else
            if description.is_a?(Symbol)
              is_pending = $tags[description]
              return block.call unless is_pending
            end

            if block_given?
              failed = false

              begin
                block.call
              rescue Exception
                failed = true
              end

              flunk("<#{description}> did not fail.") unless failed
            end

            caller[0] =~ (/(.*):(.*):in `(.*)'/)
            @@pending_cases << "#{$3} at #{$1}, line #{$2}"
            print "P"

            @@at_exit ||= begin
              at_exit do
                puts "\nPending Cases:"
                @@pending_cases.each do |test_case|
                  puts test_case
                end
              end
            end
          end
        end
      end

    end
  end
end
