# Supplementary material for: Jaccard index based similarity measure to compare transcription factor binding site models
Source: Algorithms Mol Biol. 2013 Sep 30;8:23. doi: 10.1186/1748-7188-8-23 (PMC3851813; doi:10.1186/1748-7188-8-23)
Supplement: Additional file 3 — MACRO-APE source code (ruby 1.9). [file 1748-7188-8-23-S3.zip › lib/active_support/test_case.rb]

require 'test/unit/testcase'
require 'active_support/testing/setup_and_teardown'
require 'active_support/testing/assertions'
require 'active_support/testing/deprecation'
require 'active_support/testing/declarative'
require 'active_support/testing/pending'
require 'active_support/testing/isolation'
require 'active_support/testing/mochaing'
require 'active_support/core_ext/kernel/reporting'

module ActiveSupport
  class TestCase < ::Test::Unit::TestCase
    if defined? MiniTest
      Assertion = MiniTest::Assertion
      alias_method :method_name, :name if method_defined? :name
      alias_method :method_name, :__name__ if method_defined? :__name__
    else
      Assertion = Test::Unit::AssertionFailedError

      undef :default_test
    end

    $tags = {}
    def self.for_tag(tag)
      yield if $tags[tag]
    end

    include ActiveSupport::Testing::SetupAndTeardown
    include ActiveSupport::Testing::Assertions
    include ActiveSupport::Testing::Deprecation
    include ActiveSupport::Testing::Pending
    extend ActiveSupport::Testing::Declarative
  end
end
