# Supplementary material for: Jaccard index based similarity measure to compare transcription factor binding site models
Source: Algorithms Mol Biol. 2013 Sep 30;8:23. doi: 10.1186/1748-7188-8-23 (PMC3851813; doi:10.1186/1748-7188-8-23)
Supplement: Additional file 3 — MACRO-APE source code (ruby 1.9). [file 1748-7188-8-23-S3.zip › lib/active_support/time/autoload.rb]

module ActiveSupport
  autoload :Duration, 'active_support/duration'
  autoload :TimeWithZone, 'active_support/time_with_zone'
  autoload :TimeZone, 'active_support/values/time_zone'
end
