# Supplementary material for: Jaccard index based similarity measure to compare transcription factor binding site models
Source: Algorithms Mol Biol. 2013 Sep 30;8:23. doi: 10.1186/1748-7188-8-23 (PMC3851813; doi:10.1186/1748-7188-8-23)
Supplement: Additional file 3 — MACRO-APE source code (ruby 1.9). [file 1748-7188-8-23-S3.zip › lib/active_support/time.rb]

require 'active_support'

module ActiveSupport
  autoload :Duration, 'active_support/duration'
  autoload :TimeWithZone, 'active_support/time_with_zone'
  autoload :TimeZone, 'active_support/values/time_zone'

  on_load_all do
    [Duration, TimeWithZone, TimeZone]
  end
end

require 'date'
require 'time'

require 'active_support/core_ext/time/publicize_conversion_methods'
require 'active_support/core_ext/time/marshal'
require 'active_support/core_ext/time/acts_like'
require 'active_support/core_ext/time/calculations'
require 'active_support/core_ext/time/conversions'
require 'active_support/core_ext/time/zones'

require 'active_support/core_ext/date/acts_like'
require 'active_support/core_ext/date/freeze'
require 'active_support/core_ext/date/calculations'
require 'active_support/core_ext/date/conversions'
require 'active_support/core_ext/date/zones'

require 'active_support/core_ext/date_time/acts_like'
require 'active_support/core_ext/date_time/calculations'
require 'active_support/core_ext/date_time/conversions'
require 'active_support/core_ext/date_time/zones'

require 'active_support/core_ext/integer/time'
require 'active_support/core_ext/numeric/time'
